# Supplementary material for: Performance comparison of Agilent new SureSelect All Exon v8 probes with v7 probes for exome sequencing
Source: BMC Genomics. 2022 Aug 12;23:582. doi: 10.1186/s12864-022-08825-w (PMC9375261; doi:10.1186/s12864-022-08825-w)
Supplement: Supplementary file 1 — Additional file 1: Table of unique v8 and v7 regions. [file 12864_2022_8825_MOESM1_ESM.xlsx]

## Sheet: not in v8, available in v7
	Coordinates for IGV browser	chr	start	end	Length	gene	nwm	strand	Gene ID	Mapped IDs	Gene Symbol	PANTHER Family/Subfamily	PANTHER Protein Class	Species	PANTHER GO-Slim Biological Process	Pathway
12374	chr12:57109990-57113320	chr12	57109990	57113320	3330	NACA		-	HUMAN|HGNC=7629|UniProtKB=E9PAV3	NACA	Nascent polypeptide-associated complex subunit alpha, muscle-specific form;NACA;ortholog	NASCENT POLYPEPTIDE-ASSOCIATED COMPLEX SUBUNIT ALPHA, MUSCLE-SPECIFIC FORM (PTHR21713:SF3)	basic helix-loop-helix transcription factor(PC00055)	Homo sapiens	protein targeting to membrane(GO:0006612)
9927	chr10:47728457-47729933	chr10	47728457	47729933	1476	CTGLF11P	7	+
6309	chr5:112227336-112228776	chr5	112227336	112228776	1440	ZRSR1	1	+	HUMAN|HGNC=12456|UniProtKB=Q15695	ZRSR1	Putative U2 small nuclear ribonucleoprotein auxiliary factor 35 kDa subunit-related protein 1;ZRSR2P1;ortholog	U2 SMALL NUCLEAR RIBONUCLEOPROTEIN AUXILIARY FACTOR 35 KDA SUBUNIT-RELATED PROTEIN 1-RELATED (PTHR12620:SF33)	RNA splicing factor(PC00148)	Homo sapiens	mRNA splicing, via spliceosome(GO:0000398)	mRNA splicing->U2AF65;;
21609	chr22:21480536-21481925	chr22	21480536	21481925	1389	POM121L7	1	-
16166	chr16:4256727-4258105	chr16	4256727	4258105	1378	SRL		-	HUMAN|HGNC=11295|UniProtKB=Q86TD4	SRL	Sarcalumenin;SRL;ortholog	SARCALUMENIN (PTHR11216:SF71)	membrane traffic protein(PC00150)	Homo sapiens	vesicle budding from membrane(GO:0006900);endosomal transport(GO:0016197);membrane invagination(GO:0010324);endocytosis(GO:0006897)
12875	chr12:132588565-132589849	chr12	132588565	132589849	1284	EP400NL	4, 5	+
3132	chr2:240981229-240982399	chr2	240981229	240982399	1170	PRR21	1	-
11636	chr11:101826522-101827672	chr11	101826522	101827672	1150	KIAA1377		+	HUMAN|HGNC=29264|UniProtKB=Q9P2H0	KIAA1377	Centrosomal protein of 126 kDa;CEP126;ortholog	CENTROSOMAL PROTEIN OF 126 KDA (PTHR31191:SF4)	DNA metabolism protein(PC00009)	Homo sapiens	intraciliary transport involved in cilium assembly(GO:0035735);vesicle targeting, trans-Golgi to periciliary membrane compartment(GO:0097712);axoneme assembly(GO:0035082);ciliary transition zone assembly(GO:1905349);cytoplasmic microtubule organization(GO:0031122);protein localization to cilium(GO:0061512)
2241	chr2:69692556-69693683	chr2	69692556	69693683	1127	AAK1		-	HUMAN|HGNC=19679|UniProtKB=Q2M2I8	AAK1	AP2-associated protein kinase 1;AAK1;ortholog	AP2-ASSOCIATED PROTEIN KINASE 1-RELATED (PTHR22967:SF96)	non-receptor serine/threonine protein kinase(PC00167)	Homo sapiens	clathrin-dependent endocytosis(GO:0072583);Notch signaling pathway(GO:0007219);vesicle budding from membrane(GO:0006900);regulation of Notch signaling pathway(GO:0008593);membrane invagination(GO:0010324);regulation of receptor-mediated endocytosis(GO:0048259);positive regulation of signal transduction(GO:0009967);protein phosphorylation(GO:0006468)
19693	chr19:9800813-9801937	chr19	9800813	9801937	1124	ZNF812	5	-
344	chr1:39734369-39735392	chr1	39734369	39735392	1023	MACF1		+	HUMAN|HGNC=13664|UniProtKB=Q9UPN3	MACF1	Microtubule-actin cross-linking factor 1, isoforms 1/2/3/5;MACF1;ortholog	MICROTUBULE-ACTIN CROSS-LINKING FACTOR 1, ISOFORMS 1/2/3/5 (PTHR23169:SF25)	intermediate filament binding protein(PC00130)	Homo sapiens	cell-matrix adhesion(GO:0007160);wound healing(GO:0042060);cell-substrate junction assembly(GO:0007044);intermediate filament cytoskeleton organization(GO:0045104);regulation of cell adhesion(GO:0030155);regulation of cell junction assembly(GO:1901888);microtubule-based process(GO:0007017);regulation of microtubule-based process(GO:0032886)
3159	chr2:242380971-242381948	chr2	242380971	242381948	977	FARP2		+	HUMAN|HGNC=16460|UniProtKB=O94887	FARP2	FERM, ARHGEF and pleckstrin domain-containing protein 2;FARP2;ortholog	FERM, ARHGEF AND PLECKSTRIN DOMAIN-CONTAINING PROTEIN 2 (PTHR45858:SF4)		Homo sapiens
16536	chr16:29477896-29478872	chr16	29477896	29478872	976	RP11-345J4.3	2	-
16576	chr16:30217245-30218221	chr16	30217245	30218221	976	RP11-347C12.3	2	-
16962	chr16:87735244-87736120	chr16	87735244	87736120	876	FLJ00104	1	-
11698	chr11:113143654-113144470	chr11	113143654	113144470	816	NCAM1-AS1	1	-
809	chr1:144339777-144340584	chr1	144339777	144340584	807	AL592284.1	1	+
14860	chr15:43093819-43094604	chr15	43093819	43094604	785	TTBK2		-	HUMAN|HGNC=19141|UniProtKB=Q6IQ55	TTBK2	Tau-tubulin kinase 2;TTBK2;ortholog	TAU-TUBULIN KINASE 2 (PTHR11909:SF451)	non-receptor serine/threonine protein kinase(PC00167)	Homo sapiens	intraciliary transport involved in cilium assembly(GO:0035735);vesicle targeting, trans-Golgi to periciliary membrane compartment(GO:0097712);axoneme assembly(GO:0035082);ciliary transition zone assembly(GO:1905349);peptidyl-serine phosphorylation(GO:0018105);protein localization to cilium(GO:0061512)
3174	chr2:242694488-242695263	chr2	242694488	242695263	775	D2HGDH		+	HUMAN|HGNC=28358|UniProtKB=Q8N465	D2HGDH	D-2-hydroxyglutarate dehydrogenase, mitochondrial;D2HGDH;ortholog	D-2-HYDROXYGLUTARATE DEHYDROGENASE, MITOCHONDRIAL (PTHR43716:SF1)	dehydrogenase(PC00092)	Homo sapiens
7078	chr6:56557185-56557947	chr6	56557185	56557947	762	DST		-	HUMAN|HGNC=1090|UniProtKB=Q03001	DST	Dystonin;DST;ortholog	DYSTONIN (PTHR23169:SF24)	intermediate filament binding protein(PC00130)	Homo sapiens	wound healing(GO:0042060);cell-substrate junction assembly(GO:0007044);intermediate filament cytoskeleton organization(GO:0045104);cytoplasmic microtubule organization(GO:0031122)
17303	chr17:15468846-15469578	chr17	15468846	15469578	732	CDRT1	1	-	HUMAN|HGNC=14379|UniProtKB=O95170	CDRT1	CMT1A duplicated region transcript 1 protein;CDRT1;ortholog	CMT1A DUPLICATED REGION TRANSCRIPT 1 PROTEIN-RELATED (PTHR19872:SF7)	ubiquitin-protein ligase(PC00234)	Homo sapiens
22141	chrX:47695450-47696182	chrX	47695450	47696182	732	.		.
1311	chr1:201592012-201592738	chr1	201592012	201592738	726	AC096677.1	1	+
6482	chr5:149380016-149380742	chr5	149380016	149380742	726	HMGXB3	1	+	HUMAN|HGNC=28982|UniProtKB=Q12766	HMGXB3	HMG domain-containing protein 3;HMGXB3;ortholog	HMG DOMAIN-CONTAINING PROTEIN 3 (PTHR17609:SF2)		Homo sapiens
17579	chr17:37828221-37828944	chr17	37828221	37828944	723	PGAP3	8	-	HUMAN|HGNC=23719|UniProtKB=Q96FM1	PGAP3	Post-GPI attachment to proteins factor 3;PGAP3;ortholog	POST-GPI ATTACHMENT TO PROTEINS FACTOR 3 (PTHR13148:SF0)		Homo sapiens	GPI anchor biosynthetic process(GO:0006506)
9371	chr9:132084092-132084791	chr9	132084092	132084791	699	C9orf106	2	+	HUMAN|HGNC=31370|UniProtKB=Q8NAJ2	C9orf106	Putative uncharacterized protein C9orf106;C9orf106;ortholog			Homo sapiens
4427	chr3:161089828-161090521	chr3	161089828	161090521	693	SPTSSB	1	-	HUMAN|HGNC=24045|UniProtKB=Q8NFR3	SPTSSB	Serine palmitoyltransferase small subunit B;SPTSSB;ortholog	SERINE PALMITOYLTRANSFERASE SMALL SUBUNIT B (PTHR28612:SF1)	protein modifying enzyme(PC00260)	Homo sapiens
2427	chr2:109960684-109961374	chr2	109960684	109961374	690	SH3RF3		+	HUMAN|HGNC=24699|UniProtKB=Q8TEJ3	SH3RF3	E3 ubiquitin-protein ligase SH3RF3;SH3RF3;ortholog	E3 UBIQUITIN-PROTEIN LIGASE SH3RF3 (PTHR14167:SF62)		Homo sapiens
17558	chr17:36701043-36701694	chr17	36701043	36701694	651	SRCIN1		-	HUMAN|HGNC=29506|UniProtKB=Q9C0H9	AC006449,SRCIN1	SRC kinase signaling inhibitor 1;SRCIN1;ortholog	SRC KINASE SIGNALING INHIBITOR 1 (PTHR22741:SF5)		Homo sapiens
6391	chr5:135276716-135277360	chr5	135276716	135277360	644	FBXL21	5	+	HUMAN|HGNC=13600|UniProtKB=Q9UKT6	FBXL21	Putative F-box/LRR-repeat protein 21;FBXL21P;ortholog	F-BOX/LRR-REPEAT PROTEIN 21-RELATED (PTHR16134:SF2)		Homo sapiens	G2/M transition of mitotic cell cycle(GO:0000086);response to external stimulus(GO:0009605);mitotic nuclear division(GO:0140014);SCF-dependent proteasomal ubiquitin-dependent protein catabolic process(GO:0031146);regulation of cell cycle(GO:0051726);circadian rhythm(GO:0007623);regulation of circadian rhythm(GO:0042752);response to light stimulus(GO:0009416)
10920	chr11:43963815-43964454	chr11	43963815	43964454	639	C11orf96	4	+	HUMAN|HGNC=38675|UniProtKB=Q7Z7L8	C11orf96	Uncharacterized protein C11orf96;C11orf96;ortholog	CHROMOSOME 11 OPEN READING FRAME 96 (PTHR40250:SF1)		Homo sapiens
13930	chr14:19889612-19890244	chr14	19889612	19890244	632	BMS1P18	1	+
8525	chr8:30590203-30590825	chr8	30590203	30590825	622	UBXN8		+	HUMAN|HGNC=30307|UniProtKB=O00124	UBXN8	UBX domain-containing protein 8;UBXN8;ortholog	UBX DOMAIN-CONTAINING PROTEIN 8 (PTHR23322:SF21)		Homo sapiens
22081	chrX:38146498-38147113	chrX	38146498	38147113	615	RPGR		-	HUMAN|HGNC=10295|UniProtKB=Q92834	RPGR	X-linked retinitis pigmentosa GTPase regulator;RPGR;ortholog	X-LINKED RETINITIS PIGMENTOSA GTPASE REGULATOR (PTHR45622:SF53)	ubiquitin-protein ligase(PC00234)	Homo sapiens
19527	chr19:2227735-2228346	chr19	2227735	2228346	611	DOT1L		+	HUMAN|HGNC=24948|UniProtKB=Q8TEK3	DOT1L	Histone-lysine N-methyltransferase, H3 lysine-79 specific;DOT1L;ortholog	HISTONE-LYSINE N-METHYLTRANSFERASE, H3 LYSINE-79 SPECIFIC (PTHR21451:SF0)	histone modifying enzyme(PC00261)	Homo sapiens	DNA damage checkpoint(GO:0000077);DNA repair(GO:0006281);transcription, DNA-templated(GO:0006351);chromatin silencing at telomere(GO:0006348);cell cycle(GO:0007049);regulation of molecular function(GO:0065009)
7302	chr6:146112213-146112819	chr6	146112213	146112819	606	.		.
2988	chr2:219516423-219517023	chr2	219516423	219517023	600	ZNF142		-	HUMAN|HGNC=12927|UniProtKB=P52746	ZNF142	Zinc finger protein 142;ZNF142;ortholog	ZINC FINGER PROTEIN 142 (PTHR24409:SF298)	C2H2 zinc finger transcription factor(PC00248)	Homo sapiens	transcription by RNA polymerase II(GO:0006366);regulation of transcription by RNA polymerase II(GO:0006357)
12379	chr12:57390744-57391335	chr12	57390744	57391335	591	HBCBP	1	+
8991	chr9:32567062-32567650	chr9	32567062	32567650	588	GVQW1	1	+	HUMAN|HGNC=31424|UniProtKB=Q8N7I0	GVQW1	Protein GVQW1;GVQW1;ortholog	PROTEIN GVQW1 (PTHR46254:SF3)		Homo sapiens
10939	chr11:45234019-45234594	chr11	45234019	45234594	575	PRDM11		+	HUMAN|HGNC=13996|UniProtKB=Q9NQV5	PRDM11	PR domain-containing protein 11;PRDM11;ortholog	PR DOMAIN-CONTAINING PROTEIN 11 (PTHR16515:SF11)	C2H2 zinc finger transcription factor(PC00248)	Homo sapiens	regulation of gene expression(GO:0010468);gene expression(GO:0010467)
486	chr1:48569305-48569878	chr1	48569305	48569878	573	AL109659.1	1	+
5147	chr4:187026230-187026796	chr4	187026230	187026796	566	FAM149A		+	HUMAN|HGNC=24527|UniProtKB=A5PLN7	FAM149A	Protein FAM149A;FAM149A;ortholog	PROTEIN FAM149A (PTHR31997:SF2)		Homo sapiens
5339	chr5:75469453-75470008	chr5	75469453	75470008	555	RP11-466P24.2	1	-
15579	chr15:85054964-85055515	chr15	85054964	85055515	551	GOLGA6L5P	6	-
1454	chr1:234895050-234895599	chr1	234895050	234895599	549	.		.
7321	chr6:150038826-150039375	chr6	150038826	150039375	549	LATS1	1	-	HUMAN|HGNC=6514|UniProtKB=O95835	LATS1	Serine/threonine-protein kinase LATS1;LATS1;ortholog	SERINE/THREONINE-PROTEIN KINASE LATS1 (PTHR24356:SF138)	non-receptor serine/threonine protein kinase(PC00167)	Homo sapiens	regulation of developmental process(GO:0050793);G1/S transition of mitotic cell cycle(GO:0000082);apoptotic process(GO:0006915);positive regulation of apoptotic process(GO:0043065);mitotic nuclear division(GO:0140014);hippo signaling(GO:0035329);developmental growth(GO:0048589);peptidyl-serine phosphorylation(GO:0018105);regulation of multicellular organismal process(GO:0051239);regulation of gro…
14588	chr14:105057966-105058515	chr14	105057966	105058515	549	TMEM179		-	HUMAN|HGNC=20137|UniProtKB=Q6ZVK1	TMEM179	Transmembrane protein 179;TMEM179;ortholog	TRANSMEMBRANE PROTEIN 179 (PTHR31872:SF4)		Homo sapiens
9618	chr9:137801015-137801556	chr9	137801015	137801556	541	FCN1	9	-	HUMAN|HGNC=3623|UniProtKB=O00602	FCN1	Ficolin-1;FCN1;ortholog	FICOLIN-1 (PTHR19143:SF377)	intercellular signal molecule(PC00207)	Homo sapiens
8330	chr7:155150334-155150874	chr7	155150334	155150874	540	BLACE	6	-	HUMAN|HGNC=20484|UniProtKB=A4D250	BLACE	B-cell acute lymphoblastic leukemia-expressed protein;BLACE;ortholog			Homo sapiens
16970	chr16:88104998-88105535	chr16	88104998	88105535	537	BANP		+	HUMAN|HGNC=13450|UniProtKB=Q8N9N5	BANP	Protein BANP;BANP;ortholog	PROTEIN BANP (PTHR16243:SF2)		Homo sapiens	protein catabolic process(GO:0030163);negative regulation of protein catabolic process(GO:0042177);protein localization to nucleus(GO:0034504)
7399	chr6:166073906-166074442	chr6	166073906	166074442	536	PDE10A		-	HUMAN|HGNC=8772|UniProtKB=Q9Y233	PDE10A	cAMP and cAMP-inhibited cGMP 3',5'-cyclic phosphodiesterase 10A;PDE10A;ortholog	CAMP AND CAMP-INHIBITED CGMP 3',5'-CYCLIC PHOSPHODIESTERASE 10A (PTHR11347:SF111)	phosphodiesterase(PC00185)	Homo sapiens	cGMP-mediated signaling(GO:0019934);negative regulation of intracellular signal transduction(GO:1902532)
10921	chr11:43964823-43965359	chr11	43964823	43965359	536	C11orf96	1	+	HUMAN|HGNC=38675|UniProtKB=Q7Z7L8	C11orf96	Uncharacterized protein C11orf96;C11orf96;ortholog	CHROMOSOME 11 OPEN READING FRAME 96 (PTHR40250:SF1)		Homo sapiens
21989	chr22:47311240-47311774	chr22	47311240	47311774	534	TBC1D22A		+	HUMAN|HGNC=1309|UniProtKB=Q8WUA7	TBC1D22A	TBC1 domain family member 22A;TBC1D22A;ortholog	TBC1 DOMAIN FAMILY MEMBER 22A (PTHR22957:SF255)	GTPase-activating protein(PC00257)	Homo sapiens	intracellular protein transport(GO:0006886);positive regulation of GTPase activity(GO:0043547)
2178	chr2:55522199-55522732	chr2	55522199	55522732	533	CCDC88A		-	HUMAN|HGNC=25523|UniProtKB=Q3V6T2	CCDC88A	Girdin;CCDC88A;ortholog	GIRDIN (PTHR18947:SF30)	membrane traffic protein(PC00150)	Homo sapiens	cytoskeleton-dependent intracellular transport(GO:0030705);cytoplasmic microtubule organization(GO:0031122)
18757	chr17:80397589-80398116	chr17	80397589	80398116	527	HEXDC		+
15657	chr15:101324165-101324690	chr15	101324165	101324690	525	RP11-66B24.5		+
7668	chr7:38468655-38469177	chr7	38468655	38469177	522	AMPH		-	HUMAN|HGNC=471|UniProtKB=P49418	AMPH	Amphiphysin;AMPH;ortholog	AMPHIPHYSIN (PTHR46514:SF2)		Homo sapiens	vesicle budding from membrane(GO:0006900);synaptic vesicle endocytosis(GO:0048488);membrane invagination(GO:0010324)
15742	chr16:838164-838684	chr16	838164	838684	520	CHTF18	2	+	HUMAN|HGNC=18435|UniProtKB=Q8WVB6	CHTF18	Chromosome transmission fidelity protein 18 homolog;CHTF18;ortholog	CHROMOSOME TRANSMISSION FIDELITY PROTEIN 18 HOMOLOG (PTHR23389:SF3)	DNA metabolism protein(PC00009)	Homo sapiens
168	chr1:16865560-16866070	chr1	16865560	16866070	510	FAM231B	1	+
171	chr1:16999497-17000007	chr1	16999497	17000007	510	FAM231A	1	+
6664	chr5:179779371-179779879	chr5	179779371	179779879	508	GFPT2		-	HUMAN|HGNC=4242|UniProtKB=O94808	GFPT2	Glutamine--fructose-6-phosphate aminotransferase [isomerizing] 2;GFPT2;ortholog	GLUTAMINE--FRUCTOSE-6-PHOSPHATE AMINOTRANSFERASE [ISOMERIZING] 2 (PTHR10937:SF10)	transaminase(PC00216)	Homo sapiens	organophosphate metabolic process(GO:0019637);UDP-N-acetylglucosamine metabolic process(GO:0006047);protein N-linked glycosylation(GO:0006487);phosphate-containing compound metabolic process(GO:0006796)	O-antigen biosynthesis->Fructose-6-phosphate aminotransferase;;N-acetylglucosamine metabolism->Fructose-6-phosphate aminotransferase;;;
9629	chr9:139142491-139142995	chr9	139142491	139142995	504	WI2-1959D15.1	1	-
3041	chr2:231742932-231743433	chr2	231742932	231743433	501	ITM2C	6	+	HUMAN|HGNC=6175|UniProtKB=Q9NQX7	BRI3,ITM2C	Integral membrane protein 2C;ITM2C;ortholog	INTEGRAL MEMBRANE PROTEIN 2C (PTHR10962:SF5)		Homo sapiens	glycoprotein biosynthetic process(GO:0009101);negative regulation of cellular macromolecule biosynthetic process(GO:2000113);negative regulation of protein metabolic process(GO:0051248)
6475	chr5:148875239-148875740	chr5	148875239	148875740	501	CSNK1A1	10	-	HUMAN|HGNC=2451|UniProtKB=P48729	CSNK1A1	Casein kinase I isoform alpha;CSNK1A1;ortholog	CASEIN KINASE I ISOFORM ALPHA (PTHR11909:SF84)	non-receptor serine/threonine protein kinase(PC00167)	Homo sapiens	negative regulation of canonical Wnt signaling pathway(GO:0090090);canonical Wnt signaling pathway(GO:0060070);peptidyl-serine phosphorylation(GO:0018105)	CCKR signaling map->CK1;;Hedgehog signaling pathway->Casine kinase I;;Parkinson disease->Casein kinase I;;Wnt signaling pathway->Casein Kinase 1;;;;;
12850	chr12:124418638-124419130	chr12	124418638	124419130	492	DNAH10OS	1	-	HUMAN|HGNC=37121|UniProtKB=P0CZ25	DNAH10OS	Uncharacterized protein DNAH10OS;DNAH10OS;ortholog			Homo sapiens
4024	chr3:52435688-52436177	chr3	52435688	52436177	489	BAP1	17	-	HUMAN|HGNC=10061|UniProtKB=Q99496	BAP1	E3 ubiquitin-protein ligase RING2;RNF2;ortholog	E3 UBIQUITIN-PROTEIN LIGASE RING2 (PTHR46076:SF4)	ubiquitin-protein ligase(PC00234)	Homo sapiens	histone H2A ubiquitination(GO:0033522);protein monoubiquitination(GO:0006513)
21511	chr21:45157028-45157517	chr21	45157028	45157517	489	PDXK		+	HUMAN|HGNC=8819|UniProtKB=O00764	PDXK	Pyridoxal kinase;PDXK;ortholog	PYRIDOXAL KINASE (PTHR10534:SF2)	kinase(PC00137)	Homo sapiens	organic hydroxy compound biosynthetic process(GO:1901617);small molecule biosynthetic process(GO:0044283);cellular nitrogen compound biosynthetic process(GO:0044271);heterocycle biosynthetic process(GO:0018130);organic cyclic compound biosynthetic process(GO:1901362);organonitrogen compound biosynthetic process(GO:1901566);organophosphate biosynthetic process(GO:0090407);aromatic compound biosynt…	Pyridoxal phosphate salvage pathway->Pyridoxal kinase;;Vitamin B6 metabolism->Pyridoxal kinase;;Pyridoxal phosphate salvage pathway->Pyridoxamine kinase;;;;
135	chr1:11821843-11822331	chr1	11821843	11822331	488	C1orf167	1	+	HUMAN|HGNC=25262|UniProtKB=Q5SNV9	C1orf167	Uncharacterized protein C1orf167;C1orf167;ortholog	CHROMOSOME 1 OPEN READING FRAME 167 (PTHR38493:SF1)		Homo sapiens
11721	chr11:117896083-117896569	chr11	117896083	117896569	486	TMPRSS4-AS1		-
10458	chr10:122114212-122114695	chr10	122114212	122114695	483	RP11-572P18.1	1	-
21198	chr20:25755496-25755972	chr20	25755496	25755972	476	FAM182B	3	-	HUMAN|HGNC=34503|UniProtKB=Q5T319	FAM182B	Protein FAM182B;FAM182B;ortholog			Homo sapiens
21990	chr22:47512016-47512490	chr22	47512016	47512490	474	TBC1D22A		+	HUMAN|HGNC=1309|UniProtKB=Q8WUA7	TBC1D22A	TBC1 domain family member 22A;TBC1D22A;ortholog	TBC1 DOMAIN FAMILY MEMBER 22A (PTHR22957:SF255)	GTPase-activating protein(PC00257)	Homo sapiens	intracellular protein transport(GO:0006886);positive regulation of GTPase activity(GO:0043547)
18701	chr17:79212313-79212785	chr17	79212313	79212785	472	ENTHD2		-
14859	chr15:43093164-43093635	chr15	43093164	43093635	471	TTBK2		-	HUMAN|HGNC=19141|UniProtKB=Q6IQ55	TTBK2	Tau-tubulin kinase 2;TTBK2;ortholog	TAU-TUBULIN KINASE 2 (PTHR11909:SF451)	non-receptor serine/threonine protein kinase(PC00167)	Homo sapiens	intraciliary transport involved in cilium assembly(GO:0035735);vesicle targeting, trans-Golgi to periciliary membrane compartment(GO:0097712);axoneme assembly(GO:0035082);ciliary transition zone assembly(GO:1905349);peptidyl-serine phosphorylation(GO:0018105);protein localization to cilium(GO:0061512)
1150	chr1:175129304-175129766	chr1	175129304	175129766	462	KIAA0040	4	-	HUMAN|HGNC=28950|UniProtKB=Q15053	KIAA0040	Uncharacterized protein KIAA0040;KIAA0040;ortholog	RIKEN CDNA 4930523C07 GENE (PTHR40382:SF1)		Homo sapiens
4454	chr3:171510139-171510598	chr3	171510139	171510598	459	PP13439	2	-
10717	chr11:7716800-7717257	chr11	7716800	7717257	457	OVCH2	11, 12	-	HUMAN|HGNC=29970|UniProtKB=Q7RTZ1	OVCH2	Ovochymase-2;OVCH2;ortholog	OVOCHYMASE-2 (PTHR24251:SF16)	serine protease(PC00203)	Homo sapiens
18825	chr18:10475883-10476339	chr18	10475883	10476339	456	APCDD1		+	HUMAN|HGNC=15718|UniProtKB=Q8J025	APCDD1	Protein APCDD1;APCDD1;ortholog	PROTEIN APCDD1 (PTHR31021:SF2)		Homo sapiens	Wnt signaling pathway(GO:0016055);negative regulation of Wnt signaling pathway(GO:0030178)
9038	chr9:37430643-37431097	chr9	37430643	37431097	454	GRHPR		+	HUMAN|HGNC=4570|UniProtKB=Q9UBQ7	GRHPR	Glyoxylate reductase/hydroxypyruvate reductase;GRHPR;ortholog	GLYOXYLATE REDUCTASE/HYDROXYPYRUVATE REDUCTASE (PTHR10996:SF137)	dehydrogenase(PC00092)	Homo sapiens
21496	chr21:42551102-42551555	chr21	42551102	42551555	453	BACE2		+	HUMAN|HGNC=934|UniProtKB=Q9Y5Z0	BACE2	Beta-secretase 2;BACE2;ortholog	BETA-SECRETASE 2 (PTHR47965:SF40)	protease(PC00190)	Homo sapiens	membrane protein ectodomain proteolysis(GO:0006509);peptide metabolic process(GO:0006518)	Alzheimer disease-presenilin pathway->BACE-1 pro-domain;;Alzheimer disease-presenilin pathway->Beta-site amyloid precursor protein-cleaving enzyme;;Alzheimer disease-amyloid secretase pathway->BACE-1 pro-domain;;Alzheimer disease-presenilin pathway->Pro-beta-secretase 1;;Alzheimer disease-amyloid secretase pathway->Beta-site amyloid precursor protein-cleaving enzyme;;Alzheimer disease-amyloid sec…
6876	chr6:31170148-31170594	chr6	31170148	31170594	446	HCG27	2	+
7766	chr7:64600905-64601349	chr7	64600905	64601349	444	.		.
20090	chr19:16739332-16739770	chr19	16739332	16739770	438	MED26	1	-	HUMAN|HGNC=2376|UniProtKB=O95402	MED26	Mediator of RNA polymerase II transcription subunit 26;MED26;ortholog	MEDIATOR OF RNA POLYMERASE II TRANSCRIPTION SUBUNIT 26 (PTHR15201:SF1)	transcription cofactor(PC00217)	Homo sapiens	positive regulation of gene expression(GO:0010628);transcription by RNA polymerase II(GO:0006366);regulation of transcription by RNA polymerase II(GO:0006357)
21203	chr20:30530824-30531261	chr20	30530824	30531261	437	TTLL9	13	+	HUMAN|HGNC=16118|UniProtKB=Q3SXZ7	TTLL9	Probable tubulin polyglutamylase TTLL9;TTLL9;ortholog	TUBULIN POLYGLUTAMYLASE TTLL9-RELATED (PTHR12241:SF39)	microtubule or microtubule-binding cytoskeletal protein(PC00157)	Homo sapiens	peptidyl-amino acid modification(GO:0018193);microtubule cytoskeleton organization(GO:0000226)
6519	chr5:154135317-154135753	chr5	154135317	154135753	436	LARP1		+	HUMAN|HGNC=29531|UniProtKB=Q6PKG0	LARP1	La-related protein 1;LARP1;ortholog	LA-RELATED PROTEIN 1 (PTHR22792:SF51)	RNA metabolism protein(PC00031)	Homo sapiens
17333	chr17:16748694-16749129	chr17	16748694	16749129	435	KRT17P1	1	-
9657	chr9:140003043-140003477	chr9	140003043	140003477	434	MAN1B1	13	+	HUMAN|HGNC=6823|UniProtKB=Q9UKM7	MAN1B1	Endoplasmic reticulum mannosyl-oligosaccharide 1,2-alpha-mannosidase;MAN1B1;ortholog	ENDOPLASMIC RETICULUM MANNOSYL-OLIGOSACCHARIDE 1,2-ALPHA-MANNOSIDASE (PTHR11742:SF55)	protein modifying enzyme(PC00260)	Homo sapiens	glycoprotein metabolic process(GO:0009100);ubiquitin-dependent ERAD pathway(GO:0030433)
19550	chr19:3539355-3539787	chr19	3539355	3539787	432	MFSD12		-	HUMAN|HGNC=28299|UniProtKB=Q6NUT3	MFSD12	Major facilitator superfamily domain-containing protein 12;MFSD12;ortholog	MAJOR FACILITATOR SUPERFAMILY DOMAIN-CONTAINING PROTEIN 12 (PTHR11328:SF28)		Homo sapiens	organic substance transport(GO:0071702)
7767	chr7:64601351-64601780	chr7	64601351	64601780	429	INTS4L1	1	+
7770	chr7:65019496-65019925	chr7	65019496	65019925	429	RP11-667F9.1	1	-
14590	chr14:105185513-105185942	chr14	105185513	105185942	429	INF2	17	+	HUMAN|HGNC=23791|UniProtKB=Q27J81	INF2	Inverted formin-2;INF2;ortholog	INVERTED FORMIN-2 (PTHR46345:SF1)		Homo sapiens
15748	chr16:905630-906055	chr16	905630	906055	425	LMF1		-	HUMAN|HGNC=14154|UniProtKB=Q96S06	LMF1	Lipase maturation factor 1;LMF1;ortholog	LIPASE MATURATION FACTOR 1 (PTHR14463:SF10)		Homo sapiens	protein maturation(GO:0051604)
4838	chr4:69885381-69885805	chr4	69885381	69885805	424	RP11-813N20.1	1	-
3117	chr2:239040611-239041034	chr2	239040611	239041034	423	ESPNL	4	+	HUMAN|HGNC=27937|UniProtKB=Q6ZVH7	ESPNL	Espin-like protein;ESPNL;ortholog	ESPIN-LIKE PROTEIN (PTHR24153:SF0)	non-motor actin binding protein(PC00165)	Homo sapiens	actin filament bundle assembly(GO:0051017)
9906	chr10:44788937-44789360	chr10	44788937	44789360	423	RP11-20J15.3	1	-
10938	chr11:45230424-45230846	chr11	45230424	45230846	422	PRDM11		+	HUMAN|HGNC=13996|UniProtKB=Q9NQV5	PRDM11	PR domain-containing protein 11;PRDM11;ortholog	PR DOMAIN-CONTAINING PROTEIN 11 (PTHR16515:SF11)	C2H2 zinc finger transcription factor(PC00248)	Homo sapiens	regulation of gene expression(GO:0010468);gene expression(GO:0010467)
3369	chr3:14105537-14105957	chr3	14105537	14105957	420	TPRXL	3	+	HUMAN|HGNC=32178|UniProtKB=Q17RH7	TPRXL	Putative protein TPRXL;TPRXL;ortholog			Homo sapiens
18690	chr17:78897473-78897893	chr17	78897473	78897893	420	RPTOR		+	HUMAN|HGNC=30287|UniProtKB=Q8N122	RPTOR	Regulatory-associated protein of mTOR;RPTOR;ortholog	REGULATORY-ASSOCIATED PROTEIN OF MTOR (PTHR12848:SF16)		Homo sapiens	positive regulation of cell growth(GO:0030307);autophagy(GO:0006914);regulation of autophagy(GO:0010506);cellular component organization(GO:0016043);TOR signaling(GO:0031929);cellular response to starvation(GO:0009267);cellular response to organonitrogen compound(GO:0071417);cellular response to oxygen-containing compound(GO:1901701);protein phosphorylation(GO:0006468);positive regulation of prot…
14666	chr15:25337107-25337524	chr15	25337107	25337524	417	SNHG14		+
21639	chr22:24125731-24126145	chr22	24125731	24126145	414	AP000349.1	1	-
1441	chr1:229385441-229385852	chr1	229385441	229385852	411	TMEM78	1	+	HUMAN|HGNC=32307|UniProtKB=Q5T7P6	TMEM78	Transmembrane protein 78;TMEM78;ortholog			Homo sapiens
6492	chr5:150080059-150080470	chr5	150080059	150080470	411	RBM22		-	HUMAN|HGNC=25503|UniProtKB=Q9NW64	RBM22	Pre-mRNA-splicing factor RBM22;RBM22;ortholog	PRE-MRNA-SPLICING FACTOR RBM22 (PTHR14089:SF18)	RNA splicing factor(PC00148)	Homo sapiens
4098	chr3:69025859-69026267	chr3	69025859	69026267	408	EOGT	18	-	HUMAN|HGNC=28526|UniProtKB=Q5NDL2	EOGT	EGF domain-specific O-linked N-acetylglucosamine transferase;EOGT;ortholog	EGF DOMAIN-SPECIFIC O-LINKED N-ACETYLGLUCOSAMINE TRANSFERASE (PTHR20961:SF126)	glycosyltransferase(PC00111)	Homo sapiens	peptidyl-amino acid modification(GO:0018193);protein O-linked glycosylation(GO:0006493)
21797	chr22:30770375-30770783	chr22	30770375	30770783	408	CCDC157		+	HUMAN|HGNC=33854|UniProtKB=Q569K6	CCDC157	Coiled-coil domain-containing protein 157;CCDC157;ortholog	COILED-COIL DOMAIN-CONTAINING PROTEIN 157 (PTHR43696:SF9)		Homo sapiens
4602	chr4:762763-763162	chr4	762763	763162	399	PCGF3	11	+	HUMAN|HGNC=10066|UniProtKB=Q3KNV8	PCGF3	Polycomb group RING finger protein 3;PCGF3;ortholog	POLYCOMB GROUP RING FINGER PROTEIN 3 (PTHR45893:SF3)	histone modifying enzyme(PC00261)	Homo sapiens	histone H2A ubiquitination(GO:0033522);transcription by RNA polymerase II(GO:0006366);protein monoubiquitination(GO:0006513);regulation of transcription by RNA polymerase II(GO:0006357)
10479	chr10:129869165-129869563	chr10	129869165	129869563	398	PTPRE		+	HUMAN|HGNC=9669|UniProtKB=P23469	PTPRE	Receptor-type tyrosine-protein phosphatase epsilon;PTPRE;ortholog	RECEPTOR-TYPE TYROSINE-PROTEIN PHOSPHATASE EPSILON (PTHR19134:SF499)	protein phosphatase(PC00195)	Homo sapiens	protein dephosphorylation(GO:0006470)
17036	chr16:89882546-89882944	chr16	89882546	89882944	398	FANCA		-	HUMAN|HGNC=3582|UniProtKB=O15360	FANCA	Fanconi anemia group A protein;FANCA;ortholog	FANCONI ANEMIA GROUP A PROTEIN (PTHR12047:SF2)		Homo sapiens
21311	chr20:43090524-43090922	chr20	43090524	43090922	398	C20orf62	2	-
15652	chr15:100256606-100257002	chr15	100256606	100257002	396	DKFZP779J2370	1	-
18841	chr18:12254420-12254815	chr18	12254420	12254815	395	CIDEA		+	HUMAN|HGNC=1976|UniProtKB=O60543	CIDEA	Cell death activator CIDE-A;CIDEA;ortholog	CELL DEATH ACTIVATOR CIDE-A (PTHR12306:SF8)		Homo sapiens	apoptotic process(GO:0006915);regulation of apoptotic process(GO:0042981)
523	chr1:54570140-54570533	chr1	54570140	54570533	393	AL161915.1	1	+
11633	chr11:100863039-100863429	chr11	100863039	100863429	390	TMEM133	1	+
19304	chr18:60191596-60191986	chr18	60191596	60191986	390	ZCCHC2	1	+	HUMAN|HGNC=22916|UniProtKB=Q9C0B9	ZCCHC2	Zinc finger CCHC domain-containing protein 2;ZCCHC2;ortholog	ZINC FINGER CCHC DOMAIN-CONTAINING PROTEIN 2 (PTHR46939:SF1)		Homo sapiens
7761	chr7:63222853-63223240	chr7	63222853	63223240	387	.		.
15443	chr15:72072886-72073273	chr15	72072886	72073273	387	THSD4	18	+	HUMAN|HGNC=25835|UniProtKB=Q6ZMP0	THSD4	Thrombospondin type-1 domain-containing protein 4;THSD4;ortholog	THROMBOSPONDIN TYPE-1 DOMAIN-CONTAINING PROTEIN 4 (PTHR13723:SF16)	metalloprotease(PC00153)	Homo sapiens	extracellular matrix organization(GO:0030198)
20146	chr19:18420100-18420487	chr19	18420100	18420487	387	LSM4		-	HUMAN|HGNC=17259|UniProtKB=Q9Y4Z0	LSM4	U6 snRNA-associated Sm-like protein LSm4;LSM4;ortholog	U6 SNRNA-ASSOCIATED SM-LIKE PROTEIN LSM4 (PTHR23338:SF16)	RNA splicing factor(PC00148)	Homo sapiens	cytoplasmic mRNA processing body assembly(GO:0033962);spliceosomal snRNP assembly(GO:0000387)
112	chr1:9887908-9888292	chr1	9887908	9888292	384	.		.
9108	chr9:95873003-95873386	chr9	95873003	95873386	383	C9orf89		+	HUMAN|HGNC=28148|UniProtKB=Q96LW7	C9orf89	Caspase recruitment domain-containing protein 19;CARD19;ortholog	CASPASE RECRUITMENT DOMAIN-CONTAINING PROTEIN 19 (PTHR34765:SF1)		Homo sapiens
1355	chr1:207510291-207510673	chr1	207510291	207510673	382	CD55		+	HUMAN|HGNC=2665|UniProtKB=P08174	CD55	Complement decay-accelerating factor;CD55;ortholog	COMPLEMENT DECAY-ACCELERATING FACTOR (PTHR19325:SF317)		Homo sapiens
7940	chr7:100065317-100065699	chr7	100065317	100065699	382	TSC22D4		-	HUMAN|HGNC=21696|UniProtKB=Q9Y3Q8	TSC22D4	TSC22 domain family protein 4;TSC22D4;ortholog	TSC22 DOMAIN FAMILY PROTEIN 4 (PTHR47610:SF1)		Homo sapiens	response to osmotic stress(GO:0006970)
2921	chr2:207220462-207220843	chr2	207220462	207220843	381	AC017081.1	1	+
7576	chr7:16828865-16829246	chr7	16828865	16829246	381	AC073333.1	1	+
11337	chr11:64981343-64981724	chr11	64981343	64981724	381	SLC22A20	1	+	HUMAN|HGNC=29867|UniProtKB=A6NK97	AP003068,SLC22A20	Solute carrier family 22 member 20;SLC22A20P;ortholog	SOLUTE CARRIER FAMILY 22 MEMBER 20 (PTHR24064:SF34)	secondary carrier transporter(PC00258)	Homo sapiens
16833	chr16:70239302-70239683	chr16	70239302	70239683	381	AC009060.1	1	-
16834	chr16:70258260-70258641	chr16	70258260	70258641	381	FKSG63	1	+
371	chr1:43148657-43149036	chr1	43148657	43149036	379	YBX1		+	HUMAN|HGNC=8014|UniProtKB=P67809	YBX1	Y-box-binding protein 1;YBX1;ortholog	Y-BOX-BINDING PROTEIN 1 (PTHR11544:SF68)		Homo sapiens	regulation of gene expression(GO:0010468);gene expression(GO:0010467)
4387	chr3:152058315-152058693	chr3	152058315	152058693	378	TMEM14E	1	-	HUMAN|HGNC=34386|UniProtKB=Q6UXP3	TMEM14E	Transmembrane protein 14EP;TMEM14EP;ortholog	TRANSMEMBRANE PROTEIN 14C-RELATED (PTHR12668:SF4)		Homo sapiens	mitochondrial transport(GO:0006839)
4595	chr3:197884162-197884540	chr3	197884162	197884540	378	FAM157A	4	+	HUMAN|HGNC=34079|UniProtKB=C9JC47	FAM157A	Putative protein FAM157A;FAM157A;ortholog			Homo sapiens
9684	chr9:141111400-141111778	chr9	141111400	141111778	378	FAM157B	2	+	HUMAN|HGNC=34080|UniProtKB=P0CG42	FAM157B	Putative protein FAM157B;FAM157B;ortholog			Homo sapiens
8343	chr7:156801314-156801691	chr7	156801314	156801691	377	MNX1		-	HUMAN|HGNC=4979|UniProtKB=P50219	MNX1	Motor neuron and pancreas homeobox protein 1;MNX1;ortholog	MOTOR NEURON AND PANCREAS HOMEOBOX PROTEIN 1 (PTHR24335:SF3)	homeodomain transcription factor(PC00119)	Homo sapiens	central nervous system development(GO:0007417);neuron projection morphogenesis(GO:0048812)
282	chr1:27391481-27391856	chr1	27391481	27391856	375	.		.
1809	chr2:27779774-27780149	chr2	27779774	27780149	375	AC109829.1		+
2882	chr2:201547544-201547919	chr2	201547544	201547919	375	AOX3P		+
4293	chr3:130587715-130588090	chr3	130587715	130588090	375	ATP2C1		+	HUMAN|HGNC=13211|UniProtKB=P98194	ATP2C1	Calcium-transporting ATPase type 2C member 1;ATP2C1;ortholog	CALCIUM-TRANSPORTING ATPASE TYPE 2C MEMBER 1 (PTHR42861:SF2)	primary active transporter(PC00068)	Homo sapiens	transition metal ion transport(GO:0000041);calcium ion transmembrane transport(GO:0070588);cellular calcium ion homeostasis(GO:0006874)
4383	chr3:150537384-150537759	chr3	150537384	150537759	375	.		.
4647	chr4:3539770-3540145	chr4	3539770	3540145	375	.		.
5235	chr5:40801323-40801698	chr5	40801323	40801698	375	.		.
5274	chr5:59726564-59726939	chr5	59726564	59726939	375	FKSG52	1	+
7598	chr7:23677780-23678155	chr7	23677780	23678155	375	CCDC126		+	HUMAN|HGNC=22398|UniProtKB=Q96EE4	CCDC126	Coiled-coil domain-containing protein 126;CCDC126;ortholog	COILED-COIL DOMAIN-CONTAINING PROTEIN 126 (PTHR46941:SF1)		Homo sapiens
8816	chr8:128642527-128642902	chr8	128642527	128642902	375	.		.
8817	chr8:129130256-129130631	chr8	129130256	129130631	375	.		.
9099	chr9:94989282-94989657	chr9	94989282	94989657	375	IARS		-	HUMAN|HGNC=5330|UniProtKB=P41252	IARS	Isoleucine--tRNA ligase, cytoplasmic;IARS1;ortholog	ISOLEUCINE--TRNA LIGASE, CYTOPLASMIC (PTHR42780:SF1)	aminoacyl-tRNA synthetase(PC00047)	Homo sapiens	cellular amino acid metabolic process(GO:0006520);tRNA metabolic process(GO:0006399);translational elongation(GO:0006414)
10493	chr10:135381577-135381952	chr10	135381577	135381952	375	SYCE1	2	-	HUMAN|HGNC=28852|UniProtKB=Q8N0S2	SYCE1	Synaptonemal complex central element protein 1;SYCE1;ortholog	SYNAPTONEMAL COMPLEX CENTRAL ELEMENT PROTEIN 1 (PTHR21731:SF0)		Homo sapiens
12770	chr12:120355804-120356179	chr12	120355804	120356179	375	.		.
13977	chr14:23107367-23107742	chr14	23107367	23107742	375	.		.
14322	chr14:65361056-65361431	chr14	65361056	65361431	375	.		.
14409	chr14:77882740-77883115	chr14	77882740	77883115	375	FKSG61	1	+
14811	chr15:40975891-40976266	chr15	40975891	40976266	375	.		.
14897	chr15:44090766-44091141	chr15	44090766	44091141	375	HYPK	1	+	HUMAN|HGNC=18418|UniProtKB=Q9NX55	AC018512,HYPK	Huntingtin-interacting protein K;HYPK;ortholog	HUNTINGTIN-INTERACTING PROTEIN K (PTHR31184:SF2)		Homo sapiens	negative regulation of apoptotic process(GO:0043066);apoptotic process(GO:0006915);protein stabilization(GO:0050821)
14931	chr15:47425849-47426224	chr15	47425849	47426224	375	FKSG62	1	-
16829	chr16:70086297-70086672	chr16	70086297	70086672	375	PDXDC2P		-	HUMAN|HGNC=27559|UniProtKB=Q6P474	PDXDC2P	Putative pyridoxal-dependent decarboxylase domain-containing protein 2;PDXDC2P;ortholog	PYRIDOXAL-DEPENDENT DECARBOXYLASE DOMAIN-CONTAINING PROTEIN 1-RELATED (PTHR42735:SF10)		Homo sapiens	cell migration(GO:0016477);sphingolipid catabolic process(GO:0030149)
16879	chr16:72530865-72531240	chr16	72530865	72531240	375	AC004158.2		-
18650	chr17:75773171-75773546	chr17	75773171	75773546	375	.		.
20226	chr19:22939740-22940115	chr19	22939740	22940115	375	ZNF99	6	-	HUMAN|HGNC=13175|UniProtKB=A8MXY4	ZNF99	Zinc finger protein 99;ZNF99;ortholog	ZINC FINGER PROTEIN 208-RELATED (PTHR24376:SF71)	C2H2 zinc finger transcription factor(PC00248)	Homo sapiens	transcription by RNA polymerase II(GO:0006366);regulation of transcription by RNA polymerase II(GO:0006357)
20657	chr19:41153467-41153842	chr19	41153467	41153842	375	.		.
21359	chr20:52866491-52866866	chr20	52866491	52866866	375	.		.
21474	chr21:37270352-37270727	chr21	37270352	37270727	375	FKSG68	1	-
22127	chrX:42144480-42144855	chrX	42144480	42144855	375	RP1-154K9.2		+
6971	chr6:35888446-35888820	chr6	35888446	35888820	374	SRPK1		-	HUMAN|HGNC=11305|UniProtKB=Q96SB4	SRPK1	SRSF protein kinase 1;SRPK1;ortholog	SRSF PROTEIN KINASE 1 (PTHR24055:SF0)	non-receptor serine/threonine protein kinase(PC00167)	Homo sapiens	regulation of mRNA processing(GO:0050684);intracellular signal transduction(GO:0035556);spliceosomal complex assembly(GO:0000245)
7979	chr7:102219871-102220243	chr7	102219871	102220243	372	RP11-514P8.7		-
7981	chr7:102318931-102319303	chr7	102318931	102319303	372	.		.
5198	chr5:14342544-14342910	chr5	14342544	14342910	366	TRIO		+	HUMAN|HGNC=12303|UniProtKB=O75962	TRIO	Triple functional domain protein;TRIO;ortholog	TRIPLE FUNCTIONAL DOMAIN PROTEIN (PTHR22826:SF104)	guanyl-nucleotide exchange factor(PC00113)	Homo sapiens
6388	chr5:135272283-135272649	chr5	135272283	135272649	366	FBXL21	3	+	HUMAN|HGNC=13600|UniProtKB=Q9UKT6	FBXL21	Putative F-box/LRR-repeat protein 21;FBXL21P;ortholog	F-BOX/LRR-REPEAT PROTEIN 21-RELATED (PTHR16134:SF2)		Homo sapiens	G2/M transition of mitotic cell cycle(GO:0000086);response to external stimulus(GO:0009605);mitotic nuclear division(GO:0140014);SCF-dependent proteasomal ubiquitin-dependent protein catabolic process(GO:0031146);regulation of cell cycle(GO:0051726);circadian rhythm(GO:0007623);regulation of circadian rhythm(GO:0042752);response to light stimulus(GO:0009416)
7772	chr7:65020006-65020372	chr7	65020006	65020372	366	.		.
12549	chr12:92818456-92818822	chr12	92818456	92818822	366	CLLU1	1	+	HUMAN|HGNC=29841|UniProtKB=Q5K131	CLLU1	Chronic lymphocytic leukemia up-regulated protein 1;CLLU1;ortholog			Homo sapiens
17563	chr17:36884085-36884451	chr17	36884085	36884451	366	AC006449.1	1	-
18739	chr17:80016292-80016656	chr17	80016292	80016656	364	DUS1L		-	HUMAN|HGNC=30086|UniProtKB=Q6P1R4	DUS1L	tRNA-dihydrouridine(16/17) synthase [NAD(P)(+)]-like;DUS1L;ortholog	TRNA-DIHYDROURIDINE(16/17) SYNTHASE [NAD(P)(+)]-LIKE (PTHR11082:SF5)	RNA processing factor(PC00147)	Homo sapiens
8381	chr8:11141516-11141879	chr8	11141516	11141879	363	.		.
16722	chr16:58588316-58588679	chr16	58588316	58588679	363	CNOT1		-	HUMAN|HGNC=7877|UniProtKB=A5YKK6	CNOT1	CCR4-NOT transcription complex subunit 1;CNOT1;ortholog	CCR4-NOT TRANSCRIPTION COMPLEX SUBUNIT 1 (PTHR13162:SF8)	mRNA polyadenylation factor(PC00146)	Homo sapiens	negative regulation of translation(GO:0017148);translational elongation(GO:0006414);nuclear-transcribed mRNA catabolic process, deadenylation-dependent decay(GO:0000288)
22389	chrX:153907254-153907616	chrX	153907254	153907616	362	GAB3		-	HUMAN|HGNC=17515|UniProtKB=Q8WWW8	GAB3	GRB2-associated-binding protein 3;GAB3;ortholog	GRB2-ASSOCIATED-BINDING PROTEIN 3 (PTHR45960:SF3)	scaffold/adaptor protein(PC00226)	Homo sapiens		EGF receptor signaling pathway->GRB2-associated binding protein;;
20038	chr19:14183760-14184121	chr19	14183760	14184121	361	hsa-mir-1199	2	+
21173	chr20:16532023-16532383	chr20	16532023	16532383	360	KIF16B		-	HUMAN|HGNC=15869|UniProtKB=Q96L93	KIF16B	Kinesin-like protein KIF16B;KIF16B;ortholog	KINESIN-LIKE PROTEIN KIF16B (PTHR24115:SF400)	microtubule binding motor protein(PC00156)	Homo sapiens	microtubule-based movement(GO:0007018)
7760	chr7:56872025-56872382	chr7	56872025	56872382	357	.		.
12475	chr12:70715477-70715834	chr12	70715477	70715834	357	CNOT2		+	HUMAN|HGNC=7878|UniProtKB=Q9NZN8	CNOT2	CCR4-NOT transcription complex subunit 2;CNOT2;ortholog	CCR4-NOT TRANSCRIPTION COMPLEX SUBUNIT 2 (PTHR23326:SF3)	general transcription factor(PC00259)	Homo sapiens	gene expression(GO:0010467);nuclear-transcribed mRNA poly(A) tail shortening(GO:0000289)
1018	chr1:156568336-156568692	chr1	156568336	156568692	356	GPATCH4		-	HUMAN|HGNC=25982|UniProtKB=Q5T3I0	GPATCH4	G patch domain-containing protein 4;GPATCH4;ortholog	G PATCH DOMAIN-CONTAINING PROTEIN 4 (PTHR23149:SF9)	RNA metabolism protein(PC00031)	Homo sapiens
17545	chr17:35300540-35300896	chr17	35300540	35300896	356	LHX1	5	+	HUMAN|HGNC=6593|UniProtKB=P48742	LHX1	LIM/homeobox protein Lhx1;LHX1;ortholog	LIM/HOMEOBOX PROTEIN LHX1 (PTHR24208:SF106)	homeodomain transcription factor(PC00119)	Homo sapiens	neuron differentiation(GO:0030182);transcription by RNA polymerase II(GO:0006366);regulation of transcription by RNA polymerase II(GO:0006357)
20688	chr19:42470733-42471088	chr19	42470733	42471088	355	ATP1A3	23	-	HUMAN|HGNC=801|UniProtKB=P13637	ATP1A3	Sodium/potassium-transporting ATPase subunit alpha-3;ATP1A3;ortholog	SODIUM/POTASSIUM-TRANSPORTING ATPASE SUBUNIT ALPHA-3 (PTHR43294:SF15)	primary active transporter(PC00068)	Homo sapiens	potassium ion transmembrane transport(GO:0071805);proton transmembrane transport(GO:1902600);sodium ion transmembrane transport(GO:0035725);cellular metal ion homeostasis(GO:0006875);cellular monovalent inorganic cation homeostasis(GO:0030004);export from cell(GO:0140352)
11318	chr11:64833797-64834151	chr11	64833797	64834151	354	CDCA5	6	-	HUMAN|HGNC=14626|UniProtKB=Q96FF9	CDCA5	Sororin;CDCA5;ortholog	SORORIN (PTHR31092:SF2)		Homo sapiens
16596	chr16:30863289-30863643	chr16	30863289	30863643	354	BCL7C		-	HUMAN|HGNC=1006|UniProtKB=Q8WUZ0	AC135048,BCL7C	B-cell CLL/lymphoma 7 protein family member C;BCL7C;ortholog	B-CELL CLL/LYMPHOMA 7 PROTEIN FAMILY MEMBER C (PTHR12767:SF10)		Homo sapiens
9335	chr9:130548076-130548427	chr9	130548076	130548427	351	CDK9	1	+	HUMAN|HGNC=1780|UniProtKB=P50750	CDK9	Cyclin-dependent kinase 9;CDK9;ortholog	CYCLIN-DEPENDENT KINASE 9 (PTHR24056:SF233)	non-receptor serine/threonine protein kinase(PC00167)	Homo sapiens	phosphorylation of RNA polymerase II C-terminal domain(GO:0070816);positive regulation of transcription elongation from RNA polymerase II promoter(GO:0032968);transcription elongation from RNA polymerase II promoter(GO:0006368)	Cell cycle->Cdk4/6;;
20025	chr19:13925328-13925679	chr19	13925328	13925679	351	ZSWIM4	5	+	HUMAN|HGNC=25704|UniProtKB=Q9H7M6	ZSWIM4	Zinc finger SWIM domain-containing protein 4;ZSWIM4;ortholog	ZINC FINGER SWIM DOMAIN-CONTAINING PROTEIN 4 (PTHR22619:SF4)		Homo sapiens	localization(GO:0051179);regulation of axonogenesis(GO:0050770);axon guidance(GO:0007411);regulation of cellular component movement(GO:0051270);regulation of chemotaxis(GO:0050920)
21468	chr21:35189534-35189885	chr21	35189534	35189885	351	ITSN1		+	HUMAN|HGNC=6183|UniProtKB=Q15811	ITSN1	Intersectin-1;ITSN1;ortholog	INTERSECTIN-1 (PTHR11216:SF68)	membrane traffic protein(PC00150)	Homo sapiens	clathrin-dependent endocytosis(GO:0072583);vesicle budding from membrane(GO:0006900);synaptic vesicle endocytosis(GO:0048488);endosomal transport(GO:0016197);membrane invagination(GO:0010324)
19085	chr18:34854417-34854767	chr18	34854417	34854767	350	CELF4		-	HUMAN|HGNC=14015|UniProtKB=Q9BZC1	CELF4	CUGBP Elav-like family member 4;CELF4;ortholog	CUGBP ELAV-LIKE FAMILY MEMBER 4 (PTHR24012:SF721)		Homo sapiens	regulation of alternative mRNA splicing, via spliceosome(GO:0000381);alternative mRNA splicing, via spliceosome(GO:0000380);mRNA splice site selection(GO:0006376)
12322	chr12:53868652-53869001	chr12	53868652	53869001	349	PCBP2		+	HUMAN|HGNC=8648|UniProtKB=Q15366	PCBP2	Poly(rC)-binding protein 2;PCBP2;ortholog	POLY(RC)-BINDING PROTEIN 2 (PTHR10288:SF97)	RNA metabolism protein(PC00031)	Homo sapiens	RNA metabolic process(GO:0016070);regulation of RNA metabolic process(GO:0051252);regulation of gene expression(GO:0010468);gene expression(GO:0010467)
21117	chr19:58790513-58790861	chr19	58790513	58790861	348	AC010642.1	1	+
109	chr1:8423769-8424115	chr1	8423769	8424115	346	RERE		-	HUMAN|HGNC=9965|UniProtKB=Q9P2R6	RERE	Arginine-glutamic acid dipeptide repeats protein;RERE;ortholog	ARGININE-GLUTAMIC ACID DIPEPTIDE REPEATS PROTEIN (PTHR13859:SF12)		Homo sapiens
17105	chr17:4440747-4441093	chr17	4440747	4441093	346	SPNS2	13	+	HUMAN|HGNC=26992|UniProtKB=Q8IVW8	SPNS2	Protein spinster homolog 2;SPNS2;ortholog	PROTEIN SPINSTER HOMOLOG 2 (PTHR23505:SF4)	transporter(PC00227)	Homo sapiens
12402	chr12:58013318-58013661	chr12	58013318	58013661	343	SLC26A10	1	+	HUMAN|HGNC=14470|UniProtKB=Q8NG04	SLC26A10	Solute carrier family 26 member 10;SLC26A10;ortholog	SOLUTE CARRIER FAMILY 26 MEMBER 10 (PTHR11814:SF99)	transporter(PC00227)	Homo sapiens
16702	chr16:57792452-57792795	chr16	57792452	57792795	343	KIFC3	19	-	HUMAN|HGNC=6326|UniProtKB=Q9BVG8	KIFC3	Kinesin-like protein KIFC3;KIFC3;ortholog	KINESIN-LIKE PROTEIN KIFC3 (PTHR47972:SF5)	microtubule binding motor protein(PC00156)	Homo sapiens
891	chr1:153745746-153746088	chr1	153745746	153746088	342	INTS3	30	+	HUMAN|HGNC=26153|UniProtKB=Q68E01	INTS3	Integrator complex subunit 3;INTS3;ortholog	INTEGRATOR COMPLEX SUBUNIT 3 (PTHR13587:SF7)		Homo sapiens
20119	chr19:17440008-17440350	chr19	17440008	17440350	342	ANO8		-	HUMAN|HGNC=29329|UniProtKB=Q9HCE9	ANO8	Anoctamin-8;ANO8;ortholog	ANOCTAMIN-8 (PTHR12308:SF51)		Homo sapiens	transmembrane transport(GO:0055085)
20225	chr19:22939238-22939580	chr19	22939238	22939580	342	ZNF99	7	-	HUMAN|HGNC=13175|UniProtKB=A8MXY4	ZNF99	Zinc finger protein 99;ZNF99;ortholog	ZINC FINGER PROTEIN 208-RELATED (PTHR24376:SF71)	C2H2 zinc finger transcription factor(PC00248)	Homo sapiens	transcription by RNA polymerase II(GO:0006366);regulation of transcription by RNA polymerase II(GO:0006357)
15677	chr16:310411-310752	chr16	310411	310752	341	ITFG3		+	HUMAN|HGNC=14163|UniProtKB=Q9H0X4	ITFG3	Protein FAM234A;FAM234A;ortholog	PROTEIN FAM234A (PTHR21419:SF7)		Homo sapiens
16761	chr16:67242358-67242697	chr16	67242358	67242697	339	LRRC29		-	HUMAN|HGNC=13605|UniProtKB=Q8WV35	LRRC29	Leucine-rich repeat-containing protein 29;LRRC29;ortholog	LEUCINE-RICH REPEAT-CONTAINING PROTEIN 29 (PTHR13318:SF169)		Homo sapiens	SCF-dependent proteasomal ubiquitin-dependent protein catabolic process(GO:0031146)
18467	chr17:60827559-60827897	chr17	60827559	60827897	338	MARCH10		-	HUMAN|HGNC=26655|UniProtKB=Q8NA82	MARCH10	Probable E3 ubiquitin-protein ligase MARCHF10;MARCHF10;ortholog	E3 UBIQUITIN-PROTEIN LIGASE MARCHF10-RELATED (PTHR14471:SF5)	ubiquitin-protein ligase(PC00234)	Homo sapiens
6920	chr6:31979303-31979639	chr6	31979303	31979639	336	TNXA	2	-	HUMAN|HGNC=11975|UniProtKB=Q16473	TNXA	Putative tenascin-XA;TNXA;ortholog	TENASCIN-X-RELATED (PTHR46708:SF3)	extracellular matrix protein(PC00102)	Homo sapiens
22327	chrX:144909195-144909531	chrX	144909195	144909531	336	TMEM257	1	+
5187	chr5:2755155-2755490	chr5	2755155	2755490	335	C5orf38	4	+	HUMAN|HGNC=24226|UniProtKB=Q86SI9	C5orf38	Protein CEI;C5orf38;ortholog			Homo sapiens
12200	chr12:44199688-44200023	chr12	44199688	44200023	335	TWF1		-	HUMAN|HGNC=9620|UniProtKB=Q12792	TWF1	Twinfilin-1;TWF1;ortholog	TWINFILIN-1 (PTHR13759:SF8)	non-motor actin binding protein(PC00165)	Homo sapiens	maintenance of location in cell(GO:0051651);negative regulation of actin filament polymerization(GO:0030837);regulation of cell projection assembly(GO:0060491);neuron projection development(GO:0031175);actin filament depolymerization(GO:0030042);actin filament polymerization(GO:0030041);positive regulation of neuron projection development(GO:0010976);plasma membrane bounded cell projection assemb…
21554	chr22:18628422-18628756	chr22	18628422	18628756	334	TUBA8	3	+	HUMAN|HGNC=12410|UniProtKB=Q9NY65	TUBA8	Tubulin alpha-8 chain;TUBA8;ortholog	TUBULIN ALPHA-8 CHAIN (PTHR11588:SF140)	tubulin(PC00228)	Homo sapiens	mitotic nuclear division(GO:0140014);microtubule cytoskeleton organization(GO:0000226)
6514	chr5:151149934-151150267	chr5	151149934	151150267	333	ATOX1		-	HUMAN|HGNC=798|UniProtKB=O00244	ATOX1	Copper transport protein ATOX1;ATOX1;ortholog	COPPER TRANSPORT PROTEIN ATOX1 (PTHR46365:SF1)		Homo sapiens	response to oxidative stress(GO:0006979);cellular copper ion homeostasis(GO:0006878)
7197	chr6:109591241-109591574	chr6	109591241	109591574	333	C6orf183	10	+
20860	chr19:49842914-49843244	chr19	49842914	49843244	330	CD37		+	HUMAN|HGNC=1666|UniProtKB=P11049	CD37	Leukocyte antigen CD37;CD37;ortholog	LEUKOCYTE ANTIGEN CD37 (PTHR19282:SF263)		Homo sapiens
16117	chr16:2203578-2203906	chr16	2203578	2203906	328	RAB26	9	+	HUMAN|HGNC=14259|UniProtKB=Q9ULW5	RAB26,AC009065	Ras-related protein Rab-26;RAB26;ortholog	RAS-RELATED PROTEIN RAB-26 (PTHR47978:SF21)		Homo sapiens
17055	chr17:636009-636337	chr17	636009	636337	328	FAM57A		+	HUMAN|HGNC=29646|UniProtKB=Q8TBR7	FAM57A	TLC domain-containing protein 3A;TLCD3A;ortholog	TLC DOMAIN-CONTAINING PROTEIN 3A (PTHR13439:SF20)		Homo sapiens	lipid homeostasis(GO:0055088)
16146	chr16:3131633-3131960	chr16	3131633	3131960	327	RP11-473M20.9		-
16586	chr16:30406450-30406776	chr16	30406450	30406776	326	ZNF48	1	+	HUMAN|HGNC=13114|UniProtKB=Q96MX3	ZNF48	Zinc finger protein 48;ZNF48;ortholog	ZINC FINGER PROTEIN 48 (PTHR24376:SF73)	C2H2 zinc finger transcription factor(PC00248)	Homo sapiens	transcription by RNA polymerase II(GO:0006366);regulation of transcription by RNA polymerase II(GO:0006357)
10487	chr10:134261240-134261565	chr10	134261240	134261565	325	C10orf91	3	+
20047	chr19:14581913-14582238	chr19	14581913	14582238	325	PKN1		+	HUMAN|HGNC=9405|UniProtKB=Q16512	PAK1,PKN1	Serine/threonine-protein kinase N1;PKN1;ortholog	SERINE/THREONINE-PROTEIN KINASE N1 (PTHR24356:SF246)	non-receptor serine/threonine protein kinase(PC00167)	Homo sapiens	peptidyl-serine phosphorylation(GO:0018105);intracellular signal transduction(GO:0035556)	Alzheimer disease-amyloid secretase pathway->Protein kinase C;;Muscarinic acetylcholine receptor 1 and 3 signaling pathway->Protein kinase C;;;
2416	chr2:106015678-106016002	chr2	106015678	106016002	324	FHL2		-	HUMAN|HGNC=3703|UniProtKB=Q14192	FHL2,AC012360	Four and a half LIM domains protein 2;FHL2;ortholog	FOUR AND A HALF LIM DOMAINS PROTEIN 2 (PTHR24205:SF3)	transcription cofactor(PC00217)	Homo sapiens
2940	chr2:211098012-211098336	chr2	211098012	211098336	324	.		.
8017	chr7:107262074-107262398	chr7	107262074	107262398	324	BCAP29	8	+	HUMAN|HGNC=24131|UniProtKB=Q9UHQ4	BCAP29	B-cell receptor-associated protein 29;BCAP29;ortholog	B-CELL RECEPTOR-ASSOCIATED PROTEIN 29 (PTHR12701:SF5)	membrane traffic protein(PC00150)	Homo sapiens	endoplasmic reticulum to Golgi vesicle-mediated transport(GO:0006888);protein localization to endoplasmic reticulum(GO:0070972)
8410	chr8:18941715-18942039	chr8	18941715	18942039	324	PSD3	1	-	HUMAN|HGNC=19093|UniProtKB=Q9NYI0	PSD3	PH and SEC7 domain-containing protein 3;PSD3;ortholog	PH AND SEC7 DOMAIN-CONTAINING PROTEIN 3 (PTHR10663:SF337)	guanyl-nucleotide exchange factor(PC00113)	Homo sapiens
14482	chr14:91686786-91687110	chr14	91686786	91687110	324	C14orf159		+
14618	chr14:106306702-106307026	chr14	106306702	106307026	324	IGHD	5	-	HUMAN|HGNC=5480|UniProtKB=P01880	IGHD	Immunoglobulin heavy constant delta;IGHD;ortholog	IMMUNOGLOBULIN HEAVY CONSTANT DELTA (PTHR23266:SF99)	immunoglobulin(PC00123)	Homo sapiens	cell recognition(GO:0008037);adaptive immune response based on somatic recombination of immune receptors built from immunoglobulin superfamily domains(GO:0002460);B cell activation(GO:0042113);endocytosis(GO:0006897);defense response to bacterium(GO:0042742);complement activation(GO:0006956);vesicle budding from membrane(GO:0006900);lymphocyte mediated immunity(GO:0002449);innate immune response(…
14619	chr14:106307236-106307560	chr14	106307236	106307560	324	IGHD	4	-	HUMAN|HGNC=5480|UniProtKB=P01880	IGHD	Immunoglobulin heavy constant delta;IGHD;ortholog	IMMUNOGLOBULIN HEAVY CONSTANT DELTA (PTHR23266:SF99)	immunoglobulin(PC00123)	Homo sapiens	cell recognition(GO:0008037);adaptive immune response based on somatic recombination of immune receptors built from immunoglobulin superfamily domains(GO:0002460);B cell activation(GO:0042113);endocytosis(GO:0006897);defense response to bacterium(GO:0042742);complement activation(GO:0006956);vesicle budding from membrane(GO:0006900);lymphocyte mediated immunity(GO:0002449);innate immune response(…
22219	chrX:72347397-72347721	chrX	72347397	72347721	324	NAP1L6	1	-
4134	chr3:97916659-97916982	chr3	97916659	97916982	323	OR5H5P	1	+
6892	chr6:31680117-31680440	chr6	31680117	31680440	323	LY6G6E	3	-	HUMAN|HGNC=13934|UniProtKB=A0A0B4J1T7	LY6G6E	Activin_recp domain-containing protein;LY6G6E;ortholog	ACTIVIN_RECP DOMAIN-CONTAINING PROTEIN (PTHR14569:SF0)		Homo sapiens	response to organic substance(GO:0010033);negative regulation of signal transduction(GO:0009968);G protein-coupled receptor signaling pathway(GO:0007186);synaptic signaling(GO:0099536);cellular response to nitrogen compound(GO:1901699);regulation of G protein-coupled receptor signaling pathway(GO:0008277);cellular response to oxygen-containing compound(GO:1901701)
10472	chr10:127429770-127430093	chr10	127429770	127430093	323	EDRF1		+	HUMAN|HGNC=24640|UniProtKB=Q3B7T1	EDRF1	Erythroid differentiation-related factor 1;EDRF1;ortholog	ERYTHROID DIFFERENTIATION-RELATED FACTOR 1 (PTHR15000:SF1)		Homo sapiens	positive regulation of transcription, DNA-templated(GO:0045893);transcription, DNA-templated(GO:0006351)
12234	chr12:49223928-49224251	chr12	49223928	49224251	323	DDX23	17	-	HUMAN|HGNC=17347|UniProtKB=Q9BUQ8	DDX23	Probable ATP-dependent RNA helicase DDX23;DDX23;ortholog	ATP-DEPENDENT RNA HELICASE DDX23-RELATED (PTHR47958:SF96)		Homo sapiens	mRNA splicing, via spliceosome(GO:0000398)
22060	chrX:21959162-21959485	chrX	21959162	21959485	323	SMS		+	HUMAN|HGNC=11329|UniProtKB=P61278	SMS	Somatostatin;SST;ortholog	SOMATOSTATIN (PTHR10558:SF2)	peptide hormone(PC00179)	Homo sapiens	regulation of cell migration(GO:0030334);cell migration(GO:0016477)
8724	chr8:95835087-95835409	chr8	95835087	95835409	322	INTS8	1	+	HUMAN|HGNC=26048|UniProtKB=Q75QN2	INTS8	Integrator complex subunit 8;INTS8;ortholog	INTEGRATOR COMPLEX SUBUNIT 8 (PTHR13350:SF1)		Homo sapiens	snRNA 3'-end processing(GO:0034472)
19764	chr19:11201274-11201595	chr19	11201274	11201595	321	LDLR	1	+	HUMAN|HGNC=6547|UniProtKB=P01130	LDLR	Low-density lipoprotein receptor;LDLR;ortholog	LOW-DENSITY LIPOPROTEIN RECEPTOR (PTHR24270:SF21)	apolipoprotein(PC00052)	Homo sapiens
2331	chr2:89629866-89630186	chr2	89629866	89630186	320	IGKV2-40	1	-	HUMAN|HGNC=5789|UniProtKB=A0A087WW87	IGKV2-40	Immunoglobulin kappa variable 2-40;IGKV2-40;ortholog	IMMUNOGLOBULIN KAPPA VARIABLE 2-40-RELATED (PTHR23267:SF381)	immunoglobulin(PC00123)	Homo sapiens	immune response(GO:0006955);immunoglobulin production(GO:0002377)
2333	chr2:89890987-89891307	chr2	89890987	89891307	320	IGKV2D-40	2	+	HUMAN|HGNC=5804|UniProtKB=P01614	IGKV2D-40	Immunoglobulin kappa variable 2D-40;IGKV2D-40;ortholog	IMMUNOGLOBULIN KAPPA VARIABLE 2-40-RELATED (PTHR23267:SF381)	immunoglobulin(PC00123)	Homo sapiens	immune response(GO:0006955);immunoglobulin production(GO:0002377)
14657	chr15:23572985-23573305	chr15	23572985	23573305	320	RP11-566K19.9	8, 9	-
5230	chr5:37875458-37875776	chr5	37875458	37875776	318	GDNF-AS1	2	+
7332	chr6:152641033-152641351	chr6	152641033	152641351	318	SYNE1		-	HUMAN|HGNC=17089|UniProtKB=Q8NF91	SYNE1	Nesprin-1;SYNE1;ortholog	NESPRIN-1 (PTHR14514:SF3)		Homo sapiens
19720	chr19:10613916-10614234	chr19	10613916	10614234	318	KEAP1	1	-	HUMAN|HGNC=23177|UniProtKB=Q14145	KEAP1	Kelch-like ECH-associated protein 1;KEAP1;ortholog	KELCH-LIKE ECH-ASSOCIATED PROTEIN 1 (PTHR24412:SF162)	scaffold/adaptor protein(PC00226)	Homo sapiens
20761	chr19:46002669-46002987	chr19	46002669	46002987	318	PPM1N	1	+	HUMAN|HGNC=26845|UniProtKB=Q8N819	PPM1N	Probable protein phosphatase 1N;PPM1N;ortholog	PROTEIN PHOSPHATASE 1N-RELATED (PTHR47992:SF59)		Homo sapiens	transcription, DNA-templated(GO:0006351);positive regulation of I-kappaB kinase/NF-kappaB signaling(GO:0043123);positive regulation of canonical Wnt signaling pathway(GO:0090263);canonical Wnt signaling pathway(GO:0060070);negative regulation of I-kappaB kinase/NF-kappaB signaling(GO:0043124);I-kappaB kinase/NF-kappaB signaling(GO:0007249);positive regulation of NF-kappaB transcription factor act…
2338	chr2:89986768-89987085	chr2	89986768	89987085	317	IGKV2D-29	2	+	HUMAN|HGNC=5800|UniProtKB=A0A075B6S2	IGKV2D-29	Immunoglobulin kappa variable 2D-29;IGKV2D-29;ortholog	IMMUNOGLOBULIN KAPPA VARIABLE 2D-29 (PTHR23267:SF380)	immunoglobulin(PC00123)	Homo sapiens	immune response(GO:0006955);immunoglobulin production(GO:0002377)
2340	chr2:89999247-89999564	chr2	89999247	89999564	317	IGKV2D-28	2	+	HUMAN|HGNC=5799|UniProtKB=P01615	IGKV2D-28	Immunoglobulin kappa variable 2D-28;IGKV2D-28;ortholog	IMMUNOGLOBULIN KAPPA VARIABLE 2-28-RELATED (PTHR23267:SF453)	immunoglobulin(PC00123)	Homo sapiens	immune response(GO:0006955);immunoglobulin production(GO:0002377)
7765	chr7:64437284-64437601	chr7	64437284	64437601	317	ZNF117	4	-	HUMAN|HGNC=12897|UniProtKB=Q03924	ZNF117	Zinc finger protein 117;ZNF117;ortholog	ZINC FINGER PROTEIN 117 (PTHR24384:SF120)	DNA-binding transcription factor(PC00218)	Homo sapiens	transcription, DNA-templated(GO:0006351);regulation of transcription, DNA-templated(GO:0006355)
12668	chr12:110488786-110489103	chr12	110488786	110489103	317	C12orf76		-	HUMAN|HGNC=33790|UniProtKB=Q8N812	C12orf76	Uncharacterized protein C12orf76;C12orf76;ortholog			Homo sapiens
2994	chr2:220074028-220074344	chr2	220074028	220074344	316	ZFAND2B	9	+	HUMAN|HGNC=25206|UniProtKB=Q8WV99	ZFAND2B	AN1-type zinc finger protein 2B;ZFAND2B;ortholog	AN1-TYPE ZINC FINGER PROTEIN 2B (PTHR14677:SF13)	RNA metabolism protein(PC00031)	Homo sapiens
16725	chr16:66471604-66471920	chr16	66471604	66471920	316	BEAN1		+	HUMAN|HGNC=24160|UniProtKB=Q3B7T3	BEAN1	Protein BEAN1;BEAN1;ortholog	PROTEIN BEAN1 (PTHR36464:SF1)		Homo sapiens
7827	chr7:76247617-76247932	chr7	76247617	76247932	315	POMZP3		-	HUMAN|HGNC=9203|UniProtKB=Q6PJE2	POMZP3	POM121 and ZP3 fusion protein;POMZP3;ortholog	POM121 AND ZP3 FUSION PROTEIN-RELATED (PTHR11576:SF2)		Homo sapiens	germ cell development(GO:0007281);regulation of multi-organism process(GO:0043900);binding of sperm to zona pellucida(GO:0007339);acrosome reaction(GO:0007340);regulation of reproductive process(GO:2000241);positive regulation of biological process(GO:0048518)
22383	chrX:153784754-153785069	chrX	153784754	153785069	315	IKBKG		+	HUMAN|HGNC=5961|UniProtKB=Q9Y6K9	IKBKG	NF-kappa-B essential modulator;IKBKG;ortholog	NF-KAPPA-B ESSENTIAL MODULATOR (PTHR31553:SF3)		Homo sapiens	transcription, DNA-templated(GO:0006351);positive regulation of I-kappaB kinase/NF-kappaB signaling(GO:0043123);I-kappaB kinase/NF-kappaB signaling(GO:0007249);positive regulation of NF-kappaB transcription factor activity(GO:0051092)
14627	chr14:107198928-107199242	chr14	107198928	107199242	314	IGHV3-72	2	-	HUMAN|HGNC=5622|UniProtKB=A0A0B4J1Y9	IGHV3-72	Immunoglobulin heavy variable 3-72;IGHV3-72;ortholog	IMMUNOGLOBULIN HEAVY VARIABLE 3-72 (PTHR23266:SF114)	immunoglobulin(PC00123)	Homo sapiens	cell recognition(GO:0008037);adaptive immune response based on somatic recombination of immune receptors built from immunoglobulin superfamily domains(GO:0002460);B cell activation(GO:0042113);endocytosis(GO:0006897);defense response to bacterium(GO:0042742);complement activation(GO:0006956);vesicle budding from membrane(GO:0006900);lymphocyte mediated immunity(GO:0002449);innate immune response(…
7448	chr7:1132560-1132873	chr7	1132560	1132873	313	GPER1	2	+	HUMAN|HGNC=4485|UniProtKB=Q99527	GPER1	G-protein coupled estrogen receptor 1;GPER1;ortholog	G-PROTEIN COUPLED ESTROGEN RECEPTOR 1 (PTHR24226:SF2)	G-protein coupled receptor(PC00021)	Homo sapiens
15458	chr15:72978592-72978905	chr15	72978592	72978905	313	BBS4		+	HUMAN|HGNC=969|UniProtKB=Q96RK4	BBS4	Bardet-Biedl syndrome 4 protein;BBS4;ortholog	BARDET-BIEDL SYNDROME 4 PROTEIN (PTHR44186:SF1)		Homo sapiens
266	chr1:26606334-26606646	chr1	26606334	26606646	312	SH3BGRL3	1	+	HUMAN|HGNC=15568|UniProtKB=Q9H299	SH3BGRL3	SH3 domain-binding glutamic acid-rich-like protein 3;SH3BGRL3;ortholog	SH3 DOMAIN-BINDING GLUTAMIC ACID-RICH-LIKE PROTEIN 3 (PTHR12232:SF3)		Homo sapiens
8198	chr7:149418626-149418934	chr7	149418626	149418934	308	KRBA1		+	HUMAN|HGNC=22228|UniProtKB=A5PL33	KRBA1	Protein KRBA1;KRBA1;ortholog	PROTEIN KRBA1 (PTHR22740:SF3)		Homo sapiens
22335	chrX:149997769-149998077	chrX	149997769	149998077	308	CD99L2		-	HUMAN|HGNC=18237|UniProtKB=Q8TCZ2	CD99L2	CD99 antigen-like protein 2;CD99L2;ortholog	CD99 ANTIGEN-LIKE PROTEIN 2 (PTHR15076:SF12)		Homo sapiens	neutrophil migration(GO:1990266);positive regulation of leukocyte migration(GO:0002687);lymphocyte migration(GO:0072676);homotypic cell-cell adhesion(GO:0034109)
18755	chr17:80354420-80354727	chr17	80354420	80354727	307	OGFOD3		-	HUMAN|HGNC=26174|UniProtKB=Q6PK18	OGFOD3	2-oxoglutarate and iron-dependent oxygenase domain-containing protein 3;OGFOD3;ortholog	2-OXOGLUTARATE AND IRON-DEPENDENT OXYGENASE DOMAIN-CONTAINING PROTEIN 3 (PTHR14650:SF1)	protein modifying enzyme(PC00260)	Homo sapiens
713	chr1:86201936-86202242	chr1	86201936	86202242	306	COL24A1		-	HUMAN|HGNC=20821|UniProtKB=Q17RW2	COL24A1	Collagen alpha-1(XXIV) chain;COL24A1;ortholog	COLLAGEN ALPHA-1(XXIV) CHAIN (PTHR24023:SF987)	extracellular matrix structural protein(PC00103)	Homo sapiens	extracellular matrix organization(GO:0030198)
2325	chr2:89231173-89231479	chr2	89231173	89231479	306	IGKV2-4	2	-
8006	chr7:105258238-105258544	chr7	105258238	105258544	306	ATXN7L1		-	HUMAN|HGNC=22210|UniProtKB=Q9ULK2	ATXN7L1	Ataxin-7-like protein 1;ATXN7L1;ortholog	ATAXIN-7-LIKE PROTEIN 1 (PTHR15117:SF9)		Homo sapiens
21010	chr19:55046804-55047110	chr19	55046804	55047110	306	KIR3DX1	4	+	HUMAN|HGNC=25043|UniProtKB=Q9H7L2	KIR3DX1	Putative killer cell immunoglobulin-like receptor-like protein KIR3DX1;KIR3DX1;ortholog	KILLER CELL IMMUNOGLOBULIN-LIKE RECEPTOR-LIKE PROTEIN KIR3DX1-RELATED (PTHR11738:SF153)	immunoglobulin receptor superfamily(PC00124)	Homo sapiens
21620	chr22:22569354-22569660	chr22	22569354	22569660	306	IGLV10-54	2	+	HUMAN|HGNC=5884|UniProtKB=A0A075B6I4	IGLV10-54	Immunoglobulin lambda variable 10-54;IGLV10-54;ortholog	IMMUNOGLOBULIN LAMBDA VARIABLE 10-54 (PTHR23267:SF225)	immunoglobulin(PC00123)	Homo sapiens	immune response(GO:0006955);immunoglobulin production(GO:0002377)
17401	chr17:20946633-20946938	chr17	20946633	20946938	305	USP22		-	HUMAN|HGNC=12621|UniProtKB=Q9UPT9	USP22	Ubiquitin carboxyl-terminal hydrolase 22;USP22;ortholog	UBIQUITIN CARBOXYL-TERMINAL HYDROLASE 22 (PTHR21646:SF40)	cysteine protease(PC00081)	Homo sapiens
12212	chr12:47160085-47160389	chr12	47160085	47160389	304	SLC38A4	16	-	HUMAN|HGNC=14679|UniProtKB=Q969I6	SLC38A4	Sodium-coupled neutral amino acid transporter 4;SLC38A4;ortholog	SODIUM-COUPLED NEUTRAL AMINO ACID TRANSPORTER 4 (PTHR22950:SF222)	amino acid transporter(PC00046)	Homo sapiens	cation transport(GO:0006812);neutral amino acid transport(GO:0015804);amino acid transmembrane transport(GO:0003333)
14622	chr14:106311707-106312011	chr14	106311707	106312011	304	IGHD	1	-	HUMAN|HGNC=5480|UniProtKB=P01880	IGHD	Immunoglobulin heavy constant delta;IGHD;ortholog	IMMUNOGLOBULIN HEAVY CONSTANT DELTA (PTHR23266:SF99)	immunoglobulin(PC00123)	Homo sapiens	cell recognition(GO:0008037);adaptive immune response based on somatic recombination of immune receptors built from immunoglobulin superfamily domains(GO:0002460);B cell activation(GO:0042113);endocytosis(GO:0006897);defense response to bacterium(GO:0042742);complement activation(GO:0006956);vesicle budding from membrane(GO:0006900);lymphocyte mediated immunity(GO:0002449);innate immune response(…
17011	chr16:89615440-89615744	chr16	89615440	89615744	304	SPG7		+	HUMAN|HGNC=11237|UniProtKB=Q9UQ90	SPG7	Paraplegin;SPG7;ortholog	PARAPLEGIN (PTHR43655:SF8)	metalloprotease(PC00153)	Homo sapiens
2329	chr2:89567751-89568053	chr2	89567751	89568053	302	IGKV1-33	2	-	HUMAN|HGNC=5737|UniProtKB=P01594	IGKV1-33	Immunoglobulin kappa variable 1-33;IGKV1-33;ortholog	IMMUNOGLOBULIN KAPPA VARIABLE 1-33-RELATED (PTHR23267:SF452)	immunoglobulin(PC00123)	Homo sapiens	immune response(GO:0006955);immunoglobulin production(GO:0002377)
2335	chr2:89953059-89953361	chr2	89953059	89953361	302	IGKV1D-33	2	+	HUMAN|HGNC=5753|UniProtKB=P01593	IGKV1D-33	Immunoglobulin kappa variable 1D-33;IGKV1D-33;ortholog	IMMUNOGLOBULIN KAPPA VARIABLE 1-33-RELATED (PTHR23267:SF452)	immunoglobulin(PC00123)	Homo sapiens	immune response(GO:0006955);immunoglobulin production(GO:0002377)
9320	chr9:127962883-127963185	chr9	127962883	127963185	302	RABEPK	2	+	HUMAN|HGNC=16896|UniProtKB=Q7Z6M1	RABEPK	Rab9 effector protein with kelch motifs;RABEPK;ortholog	RAB9 EFFECTOR PROTEIN WITH KELCH MOTIFS (PTHR46647:SF1)		Homo sapiens
15524	chr15:78276556-78276858	chr15	78276556	78276858	302	TBC1D2B	2	-	HUMAN|HGNC=29183|UniProtKB=Q9UPU7	TBC1D2B	TBC1 domain family member 2B;TBC1D2B;ortholog	TBC1 DOMAIN FAMILY MEMBER 2B (PTHR22957:SF621)	GTPase-activating protein(PC00257)	Homo sapiens	intracellular protein transport(GO:0006886);positive regulation of GTPase activity(GO:0043547)
2619	chr2:159718917-159719218	chr2	159718917	159719218	301	DAPL1	4	+	HUMAN|HGNC=21490|UniProtKB=A0PJW8	DAPL1	Death-associated protein-like 1;DAPL1;ortholog	DEATH-ASSOCIATED PROTEIN-LIKE 1 (PTHR13177:SF2)		Homo sapiens	autophagy(GO:0006914);cellular response to amino acid starvation(GO:0034198);negative regulation of autophagy(GO:0010507);apoptotic signaling pathway(GO:0097190)
14516	chr14:96009309-96009610	chr14	96009309	96009610	301	GLRX5		+	HUMAN|HGNC=20134|UniProtKB=Q86SX6	GLRX5	Glutaredoxin-related protein 5, mitochondrial;GLRX5;ortholog	GLUTAREDOXIN-3-RELATED (PTHR10293:SF16)	reductase(PC00198)	Homo sapiens
4147	chr3:100053642-100053941	chr3	100053642	100053941	299	NIT2		+	HUMAN|HGNC=29878|UniProtKB=Q9NQR4	NIT2	Omega-amidase NIT2;NIT2;ortholog	OMEGA-AMIDASE NIT2 (PTHR23088:SF30)	hydrolase(PC00121)	Homo sapiens
21018	chr19:55270059-55270358	chr19	55270059	55270358	299	KIR2DP1	4	+	HUMAN|HGNC=16344|UniProtKB=A0A0G2JNF4	KIR2DP1	Killer cell immunoglobulin-like receptor, two Ig domains pseudogene 1;KIR2DP1;ortholog	KIR2DS5 PROTEIN-RELATED (PTHR11738:SF168)	immunoglobulin receptor superfamily(PC00124)	Homo sapiens
13973	chr14:22564598-22564896	chr14	22564598	22564896	298	TRDV1	2	+	HUMAN|HGNC=12262|UniProtKB=A0A1B0GX56	TRDV1	T cell receptor delta variable 1;TRDV1;ortholog	T CELL RECEPTOR DELTA VARIABLE 1 (PTHR23267:SF467)	immunoglobulin(PC00123)	Homo sapiens	immune response(GO:0006955);immunoglobulin production(GO:0002377)
298	chr1:28845172-28845469	chr1	28845172	28845469	297	RCC1		+	HUMAN|HGNC=1913|UniProtKB=P18754	RCC1	Regulator of chromosome condensation;RCC1;ortholog	REGULATOR OF CHROMOSOME CONDENSATION (PTHR45982:SF1)		Homo sapiens
7035	chr6:43471444-43471741	chr6	43471444	43471741	297	TJAP1		+	HUMAN|HGNC=17949|UniProtKB=Q5JTD0	TJAP1	Tight junction-associated protein 1;TJAP1;ortholog	TIGHT JUNCTION-ASSOCIATED PROTEIN 1 (PTHR28664:SF3)	tight junction(PC00214)	Homo sapiens	Golgi organization(GO:0007030)
21437	chr21:31720392-31720689	chr21	31720392	31720689	297	.		.
9003	chr9:33629288-33629584	chr9	33629288	33629584	296	TRBV21OR9-2	2	+
11593	chr11:86988194-86988490	chr11	86988194	86988490	296	TMEM135		+	HUMAN|HGNC=26167|UniProtKB=Q86UB9	TMEM135	Transmembrane protein 135;TMEM135;ortholog	TRANSMEMBRANE PROTEIN 135 (PTHR12459:SF3)		Homo sapiens
14404	chr14:77743325-77743621	chr14	77743325	77743621	296	POMT2	21	-	HUMAN|HGNC=19743|UniProtKB=Q9UKY4	POMT2	Protein O-mannosyl-transferase 2;POMT2;ortholog	PROTEIN O-MANNOSYL-TRANSFERASE 2 (PTHR10050:SF46)	transferase(PC00220)	Homo sapiens	protein quality control for misfolded or incompletely synthesized proteins(GO:0006515);protein O-linked glycosylation(GO:0006493);protein mannosylation(GO:0035268);ERAD pathway(GO:0036503);cellular response to misfolded protein(GO:0071218)
4110	chr3:72495774-72496069	chr3	72495774	72496069	295	RYBP	1	-	HUMAN|HGNC=10480|UniProtKB=Q8N488	RYBP	RING1 and YY1-binding protein;RYBP;ortholog	RING1 AND YY1-BINDING PROTEIN (PTHR12920:SF3)	transcription cofactor(PC00217)	Homo sapiens	transcription, DNA-templated(GO:0006351);regulation of transcription, DNA-templated(GO:0006355)
4851	chr4:71704893-71705187	chr4	71704893	71705187	294	GRSF1	1	-	HUMAN|HGNC=4610|UniProtKB=Q12849	GRSF1	G-rich sequence factor 1;GRSF1;ortholog	G-RICH SEQUENCE FACTOR 1 (PTHR13976:SF42)	RNA splicing factor(PC00148)	Homo sapiens	RNA splicing(GO:0008380);regulation of RNA splicing(GO:0043484)
6867	chr6:31023994-31024288	chr6	31023994	31024288	294	HCG22	3	+	HUMAN|HGNC=27780|UniProtKB=E2RYF7	HCG22	Protein PBMUCL2;HCG22;ortholog	PROTEIN PBMUCL2 (PTHR22467:SF1)		Homo sapiens
16621	chr16:32077385-32077679	chr16	32077385	32077679	294	IGHV3OR16-9	1	+	HUMAN|HGNC=5644|UniProtKB=S4R460	IGHV3OR16-9	Ig-like domain-containing protein;IGHV3OR16-9;ortholog	IG-LIKE DOMAIN-CONTAINING PROTEIN (PTHR23266:SF298)	immunoglobulin(PC00123)	Homo sapiens	cell recognition(GO:0008037);adaptive immune response based on somatic recombination of immune receptors built from immunoglobulin superfamily domains(GO:0002460);B cell activation(GO:0042113);endocytosis(GO:0006897);defense response to bacterium(GO:0042742);complement activation(GO:0006956);vesicle budding from membrane(GO:0006900);lymphocyte mediated immunity(GO:0002449);innate immune response(…
21019	chr19:55271883-55272177	chr19	55271883	55272177	294	KIR2DP1	5	+	HUMAN|HGNC=16344|UniProtKB=A0A0G2JNF4	KIR2DP1	Killer cell immunoglobulin-like receptor, two Ig domains pseudogene 1;KIR2DP1;ortholog	KIR2DS5 PROTEIN-RELATED (PTHR11738:SF168)	immunoglobulin receptor superfamily(PC00124)	Homo sapiens
6357	chr5:131796253-131796546	chr5	131796253	131796546	293	C5orf56		+
14625	chr14:107159862-107160155	chr14	107159862	107160155	293	IGHV1-68	1	-
21011	chr19:55048088-55048381	chr19	55048088	55048381	293	KIR3DX1	5	+	HUMAN|HGNC=25043|UniProtKB=Q9H7L2	KIR3DX1	Putative killer cell immunoglobulin-like receptor-like protein KIR3DX1;KIR3DX1;ortholog	KILLER CELL IMMUNOGLOBULIN-LIKE RECEPTOR-LIKE PROTEIN KIR3DX1-RELATED (PTHR11738:SF153)	immunoglobulin receptor superfamily(PC00124)	Homo sapiens
6890	chr6:31650826-31651118	chr6	31650826	31651118	292	LY6G5C	2	-	HUMAN|HGNC=13932|UniProtKB=Q5SRR4	LY6G5C	Lymphocyte antigen 6 complex locus protein G5c;LY6G5C;ortholog	LYMPHOCYTE ANTIGEN 6 COMPLEX LOCUS PROTEIN G5C (PTHR14909:SF6)		Homo sapiens
7028	chr6:43266835-43267127	chr6	43266835	43267127	292	SLC22A7		+	HUMAN|HGNC=10971|UniProtKB=Q9Y694	SLC22A7	Solute carrier family 22 member 7;SLC22A7;ortholog	SOLUTE CARRIER FAMILY 22 MEMBER 7 (PTHR24064:SF33)	secondary carrier transporter(PC00258)	Homo sapiens
15581	chr15:85055772-85056064	chr15	85055772	85056064	292	GOLGA6L5P	6	-
779	chr1:112533518-112533809	chr1	112533518	112533809	291	RP11-88H9.2	1	+
3010	chr2:220408808-220409099	chr2	220408808	220409099	291	TMEM198	2	+	HUMAN|HGNC=33704|UniProtKB=Q66K66	TMEM198	Transmembrane protein 198;TMEM198;ortholog	TRANSMEMBRANE PROTEIN 198 (PTHR31247:SF7)		Homo sapiens	positive regulation of canonical Wnt signaling pathway(GO:0090263);canonical Wnt signaling pathway(GO:0060070)
4221	chr3:121265197-121265488	chr3	121265197	121265488	291	.		.
6385	chr5:134368534-134368825	chr5	134368534	134368825	291	PITX1		-	HUMAN|HGNC=9004|UniProtKB=P78337	PITX1	Pituitary homeobox 1;PITX1;ortholog	PITUITARY HOMEOBOX 1 (PTHR45882:SF1)	homeodomain transcription factor(PC00119)	Homo sapiens	transcription by RNA polymerase II(GO:0006366);anatomical structure morphogenesis(GO:0009653);regulation of transcription by RNA polymerase II(GO:0006357)	Gonadotropin-releasing hormone receptor pathway->PITX;;
14537	chr14:100762039-100762330	chr14	100762039	100762330	291	SLC25A29		-	HUMAN|HGNC=20116|UniProtKB=Q8N8R3	SLC25A29	Mitochondrial basic amino acids transporter;SLC25A29;ortholog	MITOCHONDRIAL BASIC AMINO ACIDS TRANSPORTER (PTHR45624:SF10)	transporter(PC00227)	Homo sapiens	quaternary ammonium group transport(GO:0015697);amino acid transport(GO:0006865)
20193	chr19:20236002-20236293	chr19	20236002	20236293	291	ZNF90	5	+	HUMAN|HGNC=13165|UniProtKB=Q03938	ZNF90	Zinc finger protein 90;ZNF90;ortholog	ZINC FINGER PROTEIN 90 (PTHR24384:SF92)	DNA-binding transcription factor(PC00218)	Homo sapiens	transcription, DNA-templated(GO:0006351);regulation of transcription, DNA-templated(GO:0006355)
6968	chr6:35887841-35888131	chr6	35887841	35888131	290	SRPK1		-	HUMAN|HGNC=11305|UniProtKB=Q96SB4	SRPK1	SRSF protein kinase 1;SRPK1;ortholog	SRSF PROTEIN KINASE 1 (PTHR24055:SF0)	non-receptor serine/threonine protein kinase(PC00167)	Homo sapiens	regulation of mRNA processing(GO:0050684);intracellular signal transduction(GO:0035556);spliceosomal complex assembly(GO:0000245)
8009	chr7:106300344-106300634	chr7	106300344	106300634	290	CCDC71L	1	-	HUMAN|HGNC=26685|UniProtKB=Q8N9Z2	CCDC71L	Coiled-coil domain-containing protein 71L;CCDC71L;ortholog	COILED-COIL DOMAIN-CONTAINING PROTEIN 71L (PTHR14484:SF1)		Homo sapiens
9124	chr9:98871028-98871318	chr9	98871028	98871318	290	.		.
11601	chr11:89955768-89956058	chr11	89955768	89956058	290	CHORDC1		-	HUMAN|HGNC=14525|UniProtKB=Q9UHD1	CHORDC1,CHP1	Cysteine and histidine-rich domain-containing protein 1;CHORDC1;ortholog	CYSTEINE AND HISTIDINE-RICH DOMAIN-CONTAINING PROTEIN 1 (PTHR12621:SF9)	scaffold/adaptor protein(PC00226)	Homo sapiens	centrosome duplication(GO:0051298)
16135	chr16:2907637-2907927	chr16	2907637	2907927	290	PRSS22		-	HUMAN|HGNC=14368|UniProtKB=Q9GZN4	PRSS22	Brain-specific serine protease 4;PRSS22;ortholog	BRAIN-SPECIFIC SERINE PROTEASE 4 (PTHR24253:SF6)	serine protease(PC00203)	Homo sapiens
20675	chr19:41936960-41937250	chr19	41936960	41937250	290	ATP5SL	4	-
21550	chr22:18286337-18286627	chr22	18286337	18286627	290	MICAL3	3	-	HUMAN|HGNC=24694|UniProtKB=Q7RTP6	MICAL3	[F-actin]-monooxygenase MICAL3;MICAL3;ortholog	[F-ACTIN]-MONOOXYGENASE MICAL3 (PTHR23167:SF51)		Homo sapiens
8926	chr8:145753651-145753940	chr8	145753651	145753940	289	C8orf82		-	HUMAN|HGNC=33826|UniProtKB=Q6P1X6	C8orf82	UPF0598 protein C8orf82;C8orf82;ortholog	UPF0598 PROTEIN C8ORF82 (PTHR31449:SF3)		Homo sapiens
8462	chr8:22960694-22960982	chr8	22960694	22960982	288	TNFRSF10C		+	HUMAN|HGNC=11906|UniProtKB=O14798	TNFRSF10C	Tumor necrosis factor receptor superfamily member 10C;TNFRSF10C;ortholog	TUMOR NECROSIS FACTOR RECEPTOR SUPERFAMILY MEMBER 10C (PTHR46330:SF4)	transmembrane signal receptor(PC00197)	Homo sapiens	positive regulation of apoptotic process(GO:0043065);extrinsic apoptotic signaling pathway via death domain receptors(GO:0008625)	Apoptosis signaling pathway->TRAIL-receptor;;
9093	chr9:86241356-86241644	chr9	86241356	86241644	288	IDNK		+	HUMAN|HGNC=31367|UniProtKB=Q5T6J7	IDNK	Probable gluconokinase;IDNK;ortholog	GLUCONOKINASE-RELATED (PTHR43442:SF3)	kinase(PC00137)	Homo sapiens	cellular carbohydrate catabolic process(GO:0044275);monocarboxylic acid catabolic process(GO:0072329)
864	chr1:151104672-151104959	chr1	151104672	151104959	287	SEMA6C	19	-	HUMAN|HGNC=10740|UniProtKB=Q9H3T2	SEMA6C	Semaphorin-6C;SEMA6C;ortholog	SEMAPHORIN-6C (PTHR11036:SF11)	membrane-bound signaling molecule(PC00152)	Homo sapiens	negative regulation of locomotion(GO:0040013);neural crest cell development(GO:0014032);negative regulation of cellular component movement(GO:0051271);negative regulation of neuron differentiation(GO:0045665);axon guidance(GO:0007411);cell surface receptor signaling pathway(GO:0007166);axon extension(GO:0048675);regulation of axonogenesis(GO:0050770);regulation of cell growth(GO:0001558);negative…
9715	chr10:5990917-5991203	chr10	5990917	5991203	286	IL15RA	4	-	HUMAN|HGNC=5978|UniProtKB=Q13261	IL15RA	Interleukin-15 receptor subunit alpha;IL15RA;ortholog	INTERLEUKIN-15 RECEPTOR SUBUNIT ALPHA (PTHR15060:SF0)	transmembrane signal receptor(PC00197)	Homo sapiens	cytokine-mediated signaling pathway(GO:0019221)	Interleukin signaling pathway->Interleukin receptor beta subunit;;
21568	chr22:19863044-19863330	chr22	19863044	19863330	286	TXNRD2	18	-	HUMAN|HGNC=18155|UniProtKB=Q9NNW7	TXNRD2	Thioredoxin reductase 2, mitochondrial;TXNRD2;ortholog	THIOREDOXIN REDUCTASE 2, MITOCHONDRIAL (PTHR48105:SF21)	reductase(PC00198)	Homo sapiens	cellular homeostasis(GO:0019725);regulation of cellular process(GO:0050794)
21634	chr22:24038514-24038800	chr22	24038514	24038800	286	RGL4		+	HUMAN|HGNC=31911|UniProtKB=Q8IZJ4	RGL4,RGR	Ral-GDS-related protein;RGL4;ortholog	RAL-GDS-RELATED PROTEIN (PTHR23113:SF223)	guanyl-nucleotide exchange factor(PC00113)	Homo sapiens
5202	chr5:14871175-14871460	chr5	14871175	14871460	285	ANKH		-	HUMAN|HGNC=15492|UniProtKB=Q9HCJ1	ANKH	Progressive ankylosis protein homolog;ANKH;ortholog	PROGRESSIVE ANKYLOSIS PROTEIN HOMOLOG (PTHR28384:SF1)		Homo sapiens
7427	chr6:169067827-169068112	chr6	169067827	169068112	285	SMOC2	13	+	HUMAN|HGNC=20323|UniProtKB=Q9H3U7	SMOC2	SPARC-related modular calcium-binding protein 2;SMOC2;ortholog	SPARC-RELATED MODULAR CALCIUM-BINDING PROTEIN 2 (PTHR12352:SF21)	calmodulin-related(PC00061)	Homo sapiens	extracellular matrix organization(GO:0030198)
21154	chr20:4713037-4713322	chr20	4713037	4713322	285	PRNT	2	-	HUMAN|HGNC=18046|UniProtKB=Q86SH4	PRNT	Putative testis-specific prion protein;PRNT;ortholog			Homo sapiens
2539	chr2:131334245-131334529	chr2	131334245	131334529	284	AC140481.2	3	+
9005	chr9:33638208-33638492	chr9	33638208	33638492	284	TRBV23OR9-2	2	+
9634	chr9:139316428-139316712	chr9	139316428	139316712	284	PMPCA		+	HUMAN|HGNC=18667|UniProtKB=Q10713	PMPCA	Mitochondrial-processing peptidase subunit alpha;PMPCA;ortholog	MITOCHONDRIAL-PROCESSING PEPTIDASE SUBUNIT ALPHA (PTHR11851:SF192)	metalloprotease(PC00153)	Homo sapiens	protein processing involved in protein targeting to mitochondrion(GO:0006627)
20689	chr19:42471117-42471400	chr19	42471117	42471400	283	ATP1A3		-	HUMAN|HGNC=801|UniProtKB=P13637	ATP1A3	Sodium/potassium-transporting ATPase subunit alpha-3;ATP1A3;ortholog	SODIUM/POTASSIUM-TRANSPORTING ATPASE SUBUNIT ALPHA-3 (PTHR43294:SF15)	primary active transporter(PC00068)	Homo sapiens	potassium ion transmembrane transport(GO:0071805);proton transmembrane transport(GO:1902600);sodium ion transmembrane transport(GO:0035725);cellular metal ion homeostasis(GO:0006875);cellular monovalent inorganic cation homeostasis(GO:0030004);export from cell(GO:0140352)
3179	chr3:239329-239611	chr3	239329	239611	282	CHL1		+	HUMAN|HGNC=1939|UniProtKB=O00533	CHL1	Neural cell adhesion molecule L1-like protein;CHL1;ortholog	NEURAL CELL ADHESION MOLECULE L1-LIKE PROTEIN (PTHR12231:SF257)		Homo sapiens
159	chr1:16200609-16200890	chr1	16200609	16200890	281	SPEN		+	HUMAN|HGNC=17575|UniProtKB=Q96T58	SPEN	Msx2-interacting protein;SPEN;ortholog	MSX2-INTERACTING PROTEIN (PTHR23189:SF48)	RNA metabolism protein(PC00031)	Homo sapiens	mRNA splicing, via spliceosome(GO:0000398)
3248	chr3:10049027-10049307	chr3	10049027	10049307	280	AC022007.5	4	-
4833	chr4:69870573-69870853	chr4	69870573	69870853	280	RP11-813N20.1	1	-
4842	chr4:70267521-70267801	chr4	70267521	70267801	280	RP11-790I12.1	6	+
909	chr1:154936565-154936844	chr1	154936565	154936844	279	SHC1		-	HUMAN|HGNC=10840|UniProtKB=P29353	SHC1	SHC-transforming protein 1;SHC1;ortholog	SHC-TRANSFORMING PROTEIN 1 (PTHR10337:SF2)	scaffold/adaptor protein(PC00226)	Homo sapiens	transmembrane receptor protein tyrosine kinase signaling pathway(GO:0007169)	Inflammation mediated by chemokine and cytokine signaling pathway->SH2 homology domain containing transforming protein;;PDGF signaling pathway->SH2 homology domain containing transforming protein;;FGF signaling pathway->Src homology 2 domain-containing transforming protein 1;;CCKR signaling map->SHC1;;Angiogenesis->SH2 homology domain containing transforming protein;;CCKR signaling map->p66 SHC1;…
7449	chr7:1133058-1133337	chr7	1133058	1133337	279	GPER1	2	+	HUMAN|HGNC=4485|UniProtKB=Q99527	GPER1	G-protein coupled estrogen receptor 1;GPER1;ortholog	G-PROTEIN COUPLED ESTROGEN RECEPTOR 1 (PTHR24226:SF2)	G-protein coupled receptor(PC00021)	Homo sapiens
13863	chr13:99087960-99088239	chr13	99087960	99088239	279	FARP1		+	HUMAN|HGNC=3591|UniProtKB=Q9Y4F1	FARP1	FERM, ARHGEF and pleckstrin domain-containing protein 1;FARP1;ortholog	FERM, ARHGEF AND PLECKSTRIN DOMAIN-CONTAINING PROTEIN 1 (PTHR45858:SF2)		Homo sapiens
17006	chr16:89575120-89575399	chr16	89575120	89575399	279	SPG7		+	HUMAN|HGNC=11237|UniProtKB=Q9UQ90	SPG7	Paraplegin;SPG7;ortholog	PARAPLEGIN (PTHR43655:SF8)	metalloprotease(PC00153)	Homo sapiens
18554	chr17:72447025-72447304	chr17	72447025	72447304	279	GPRC5C	2	+	HUMAN|HGNC=13309|UniProtKB=Q9NQ84	GPRC5C	G-protein coupled receptor family C group 5 member C;GPRC5C;ortholog	G-PROTEIN COUPLED RECEPTOR FAMILY C GROUP 5 MEMBER C (PTHR14511:SF15)	G-protein coupled receptor(PC00021)	Homo sapiens
19650	chr19:7705304-7705583	chr19	7705304	7705583	279	STXBP2		+	HUMAN|HGNC=11445|UniProtKB=Q15833	STXBP2	Syntaxin-binding protein 2;STXBP2;ortholog	SYNTAXIN-BINDING PROTEIN 2 (PTHR11679:SF27)	membrane trafficking regulatory protein(PC00151)	Homo sapiens	vesicle fusion to plasma membrane(GO:0099500);organelle localization(GO:0051640);intracellular protein transport(GO:0006886);neurotransmitter secretion(GO:0007269)
20710	chr19:43519918-43520197	chr19	43519918	43520197	279	PSG11		-	HUMAN|HGNC=9516|UniProtKB=Q9UQ72	PSG11	Pregnancy-specific beta-1-glycoprotein 11;PSG11;ortholog	PREGNANCY-SPECIFIC BETA-1-GLYCOPROTEIN 11-RELATED (PTHR44337:SF15)		Homo sapiens
21009	chr19:55044950-55045229	chr19	55044950	55045229	279	KIR3DX1	3	+	HUMAN|HGNC=25043|UniProtKB=Q9H7L2	KIR3DX1	Putative killer cell immunoglobulin-like receptor-like protein KIR3DX1;KIR3DX1;ortholog	KILLER CELL IMMUNOGLOBULIN-LIKE RECEPTOR-LIKE PROTEIN KIR3DX1-RELATED (PTHR11738:SF153)	immunoglobulin receptor superfamily(PC00124)	Homo sapiens
21577	chr22:20230928-20231207	chr22	20230928	20231207	279	RTN4R		-	HUMAN|HGNC=18601|UniProtKB=Q9BZR6	RTN4R	Reticulon-4 receptor;RTN4R;ortholog	RETICULON-4 RECEPTOR (PTHR24369:SF174)		Homo sapiens
21881	chr22:38421875-38422154	chr22	38421875	38422154	279	POLR2F	2	+	HUMAN|HGNC=9193|UniProtKB=P61218	POLR2F	DNA-directed RNA polymerases I, II, and III subunit RPABC2;POLR2F;ortholog	DNA-DIRECTED RNA POLYMERASES I, II, AND III SUBUNIT RPABC2 (PTHR10773:SF12)	DNA-directed RNA polymerase(PC00019)	Homo sapiens		Transcription regulation by bZIP transcription factor->RNA Polymerase II;;General transcription regulation->RNA Polymerase II;;;
22019	chrX:2418351-2418630	chrX	2418351	2418630	279	DHRSX		-	HUMAN|HGNC=18399|UniProtKB=Q8N5I4	DHRSX	Dehydrogenase/reductase SDR family member on chromosome X;DHRSX;ortholog	DEHYDROGENASE/REDUCTASE SDR FAMILY MEMBER ON CHROMOSOME X (PTHR24320:SF148)	dehydrogenase(PC00092)	Homo sapiens
22406	chrY:2368351-2368630	chrY	2368351	2368630	279	.		.
1202	chr1:199998160-199998438	chr1	199998160	199998438	278	NR5A2		+	HUMAN|HGNC=7984|UniProtKB=O00482	NR5A2	Nuclear receptor subfamily 5 group A member 2;NR5A2;ortholog	NUCLEAR RECEPTOR SUBFAMILY 5 GROUP A MEMBER 2 (PTHR24086:SF18)	C4 zinc finger nuclear receptor(PC00169)	Homo sapiens	transcription by RNA polymerase II(GO:0006366);tissue development(GO:0009888);hormone-mediated signaling pathway(GO:0009755);regulation of transcription by RNA polymerase II(GO:0006357)
3563	chr3:32495746-32496023	chr3	32495746	32496023	277	CMTM7	5	+	HUMAN|HGNC=19178|UniProtKB=Q96FZ5	CMTM7	CKLF-like MARVEL transmembrane domain-containing protein 7;CMTM7;ortholog	CKLF-LIKE MARVEL TRANSMEMBRANE DOMAIN-CONTAINING PROTEIN 7 (PTHR22776:SF89)	membrane traffic protein(PC00150)	Homo sapiens
2981	chr2:219265400-219265676	chr2	219265400	219265676	276	CTDSP1		+	HUMAN|HGNC=21614|UniProtKB=Q9GZU7	CTDSP1	Carboxy-terminal domain RNA polymerase II polypeptide A small phosphatase 1;CTDSP1;ortholog	CARBOXY-TERMINAL DOMAIN RNA POLYMERASE II POLYPEPTIDE A SMALL PHOSPHATASE 1 (PTHR12210:SF139)		Homo sapiens
5178	chr5:796316-796592	chr5	796316	796592	276	ZDHHC11	13	-	HUMAN|HGNC=19158|UniProtKB=Q9H8X9	ZDHHC11	Palmitoyltransferase ZDHHC11;ZDHHC11;ortholog	PALMITOYLTRANSFERASE ZDHHC11-RELATED (PTHR22883:SF22)		Homo sapiens	peptidyl-amino acid modification(GO:0018193);protein palmitoylation(GO:0018345);protein targeting to membrane(GO:0006612)
6576	chr5:170735358-170735634	chr5	170735358	170735634	276	.		.
9617	chr9:136590514-136590790	chr9	136590514	136590790	276	SARDH		-	HUMAN|HGNC=10536|UniProtKB=Q9UL12	SARDH	Sarcosine dehydrogenase, mitochondrial;SARDH;ortholog	SARCOSINE DEHYDROGENASE, MITOCHONDRIAL (PTHR13847:SF200)	dehydrogenase(PC00092)	Homo sapiens	alpha-amino acid metabolic process(GO:1901605);cellular amino acid catabolic process(GO:0009063);cellular modified amino acid metabolic process(GO:0006575)
12462	chr12:69160401-69160677	chr12	69160401	69160677	276	SLC35E3	5	+	HUMAN|HGNC=20864|UniProtKB=Q7Z769	SLC35E3	Solute carrier family 35 member E3;SLC35E3;ortholog	SOLUTE CARRIER FAMILY 35 MEMBER E3 (PTHR11132:SF250)	secondary carrier transporter(PC00258)	Homo sapiens
16469	chr16:23568222-23568498	chr16	23568222	23568498	276	EARS2		-	HUMAN|HGNC=29419|UniProtKB=Q5JPH6	EARS2	Probable glutamate--tRNA ligase, mitochondrial;EARS2;ortholog	GLUTAMATE--TRNA LIGASE, MITOCHONDRIAL-RELATED (PTHR43311:SF3)	aminoacyl-tRNA synthetase(PC00047)	Homo sapiens	cellular amino acid metabolic process(GO:0006520);tRNA metabolic process(GO:0006399);translational elongation(GO:0006414)	Heme biosynthesis->Glutamyl-tRNA-synthetase;;
6868	chr6:31024292-31024567	chr6	31024292	31024567	275	HCG22	3	+	HUMAN|HGNC=27780|UniProtKB=E2RYF7	HCG22	Protein PBMUCL2;HCG22;ortholog	PROTEIN PBMUCL2 (PTHR22467:SF1)		Homo sapiens
7873	chr7:92062468-92062743	chr7	92062468	92062743	275	TMBIM7P	2	-
12863	chr12:125562641-125562916	chr12	125562641	125562916	275	AACS		+	HUMAN|HGNC=21298|UniProtKB=Q86V21	AACS	Acetoacetyl-CoA synthetase;AACS;ortholog	ACETOACETYL-COA SYNTHETASE (PTHR42921:SF1)	ligase(PC00142)	Homo sapiens
18614	chr17:73870288-73870563	chr17	73870288	73870563	275	TRIM47	6	-	HUMAN|HGNC=19020|UniProtKB=Q96LD4	TRIM47	E3 ubiquitin-protein ligase TRIM47;TRIM47;ortholog	E3 UBIQUITIN-PROTEIN LIGASE TRIM47 (PTHR25465:SF21)		Homo sapiens
19948	chr19:11660847-11661122	chr19	11660847	11661122	275	CNN1	7	+	HUMAN|HGNC=2155|UniProtKB=P51911	CNN1	Calponin-1;CNN1;ortholog	CALPONIN-1 (PTHR18959:SF43)	non-motor actin binding protein(PC00165)	Homo sapiens
20692	chr19:42595743-42596018	chr19	42595743	42596018	275	POU2F2		-	HUMAN|HGNC=9213|UniProtKB=P09086	POU2F2	POU domain, class 2, transcription factor 2;POU2F2;ortholog	POU DOMAIN, CLASS 2, TRANSCRIPTION FACTOR 2 (PTHR11636:SF46)		Homo sapiens	transcription by RNA polymerase II(GO:0006366);regulation of transcription by RNA polymerase II(GO:0006357)
4117	chr3:77691821-77692094	chr3	77691821	77692094	273	ROBO2		+	HUMAN|HGNC=10250|UniProtKB=Q9HCK4	ROBO2	Roundabout homolog 2;ROBO2;ortholog	ROUNDABOUT HOMOLOG 2 (PTHR44170:SF9)		Homo sapiens
10953	chr11:46405044-46405316	chr11	46405044	46405316	272	MDK	4	+	HUMAN|HGNC=6972|UniProtKB=P21741	MDK	Midkine;MDK;ortholog	MIDKINE (PTHR13850:SF2)	growth factor(PC00112)	Homo sapiens
3121	chr2:239149032-239149303	chr2	239149032	239149303	271	HES6	1	-	HUMAN|HGNC=18254|UniProtKB=Q96HZ4	HES6	Transcription cofactor HES-6;HES6;ortholog	TRANSCRIPTION COFACTOR HES-6 (PTHR10985:SF11)	basic helix-loop-helix transcription factor(PC00055)	Homo sapiens	anterior/posterior pattern specification(GO:0009952);transcription by RNA polymerase II(GO:0006366);cell development(GO:0048468);regulation of neurogenesis(GO:0050767);regulation of transcription by RNA polymerase II(GO:0006357)
21820	chr22:32072733-32073004	chr22	32072733	32073004	271	PRR14L	6	-	HUMAN|HGNC=28738|UniProtKB=Q5THK1	PRR14L	Protein PRR14L;PRR14L;ortholog	PROTEIN PRR14L (PTHR14522:SF0)		Homo sapiens
7992	chr7:102938005-102938275	chr7	102938005	102938275	270	PMPCB		+	HUMAN|HGNC=9119|UniProtKB=O75439	PMPCB	Mitochondrial-processing peptidase subunit beta;PMPCB;ortholog	MITOCHONDRIAL-PROCESSING PEPTIDASE SUBUNIT BETA (PTHR11851:SF103)	metalloprotease(PC00153)	Homo sapiens	protein processing involved in protein targeting to mitochondrion(GO:0006627)
21383	chr20:60926043-60926313	chr20	60926043	60926313	270	LAMA5		-	HUMAN|HGNC=6485|UniProtKB=O15230	LAMA5	Laminin subunit alpha-5;LAMA5;ortholog	LAMININ SUBUNIT ALPHA-5 (PTHR10574:SF261)	extracellular matrix protein(PC00102)	Homo sapiens	axon guidance(GO:0007411);tissue development(GO:0009888);animal organ morphogenesis(GO:0009887)	Integrin signalling pathway->Laminin;;
20923	chr19:51358257-51358526	chr19	51358257	51358526	269	KLK3		+	HUMAN|HGNC=6364|UniProtKB=P07288	KLK3	Prostate-specific antigen;KLK3;ortholog	PROSTATE-SPECIFIC ANTIGEN (PTHR24271:SF73)	serine protease(PC00203)	Homo sapiens	zymogen activation(GO:0031638);regulation of systemic arterial blood pressure(GO:0003073)
18553	chr17:72428394-72428662	chr17	72428394	72428662	268	GPRC5C		+	HUMAN|HGNC=13309|UniProtKB=Q9NQ84	GPRC5C	G-protein coupled receptor family C group 5 member C;GPRC5C;ortholog	G-PROTEIN COUPLED RECEPTOR FAMILY C GROUP 5 MEMBER C (PTHR14511:SF15)	G-protein coupled receptor(PC00021)	Homo sapiens
101	chr1:6692555-6692822	chr1	6692555	6692822	267	THAP3		+	HUMAN|HGNC=20855|UniProtKB=Q8WTV1	THAP3	THAP domain-containing protein 3;THAP3;ortholog	THAP DOMAIN-CONTAINING PROTEIN 3 (PTHR47120:SF1)		Homo sapiens
1336	chr1:204435898-204436165	chr1	204435898	204436165	267	PIK3C2B		-	HUMAN|HGNC=8972|UniProtKB=O00750	PIK3C2B	Phosphatidylinositol 4-phosphate 3-kinase C2 domain-containing subunit beta;PIK3C2B;ortholog	PHOSPHATIDYLINOSITOL 4-PHOSPHATE 3-KINASE C2 DOMAIN-CONTAINING SUBUNIT BETA (PTHR10048:SF30)	kinase(PC00137)	Homo sapiens	phosphatidylinositol 3-kinase signaling(GO:0014065);phosphatidylinositol phosphorylation(GO:0046854);phosphatidylinositol biosynthetic process(GO:0006661);cell migration(GO:0016477)	VEGF signaling pathway->Phosphatidylinositol 3-kinase;;Hypoxia response via HIF activation->Phosphatidylinositol 3-kinase;;Insulin/IGF pathway-protein kinase B signaling cascade->Phosphatidylinositol 3-kinase;;FGF signaling pathway->Phosphatidylinositol 3-kinase;;Angiogenesis->Phosphatidylinositol 3-kinase;;EGF receptor signaling pathway->Phosphatidylinositol 3-kinase;;Integrin signalling pathway…
2708	chr2:186603354-186603621	chr2	186603354	186603621	267	FSIP2	1	+	HUMAN|HGNC=21675|UniProtKB=Q5CZC0	FSIP2	Fibrous sheath-interacting protein 2;FSIP2;ortholog	FIBROUS SHEATH-INTERACTING PROTEIN 2 (PTHR21856:SF7)		Homo sapiens
6612	chr5:176916833-176917100	chr5	176916833	176917100	267	PDLIM7		-	HUMAN|HGNC=22958|UniProtKB=Q9NR12	PDLIM7	PDZ and LIM domain protein 7;PDLIM7;ortholog	PDZ AND LIM DOMAIN PROTEIN 7 (PTHR24214:SF0)	actin or actin-binding cytoskeletal protein(PC00041)	Homo sapiens	heart development(GO:0007507);muscle structure development(GO:0061061);actin cytoskeleton organization(GO:0030036)
7420	chr6:167797653-167797920	chr6	167797653	167797920	267	TCP10	1	-	HUMAN|HGNC=11656|UniProtKB=Q12799	TCP10	Putative T-complex protein 10A homolog;TCP10L3;ortholog	T-COMPLEX PROTEIN 10A HOMOLOG 1-RELATED (PTHR10331:SF25)	microtubule or microtubule-binding cytoskeletal protein(PC00157)	Homo sapiens	centriole replication(GO:0007099);intraciliary transport involved in cilium assembly(GO:0035735);vesicle targeting, trans-Golgi to periciliary membrane compartment(GO:0097712);axoneme assembly(GO:0035082);ciliary transition zone assembly(GO:1905349);protein localization to cilium(GO:0061512)
9964	chr10:61819188-61819455	chr10	61819188	61819455	267	RP11-388P9.2	2	+
10036	chr10:74452516-74452783	chr10	74452516	74452783	267	MCU		+	HUMAN|HGNC=23526|UniProtKB=Q8NE86	MCU	Calcium uniporter protein, mitochondrial;MCU;ortholog	CALCIUM UNIPORTER PROTEIN, MITOCHONDRIAL (PTHR13462:SF16)		Homo sapiens	calcium ion import(GO:0070509);mitochondrial transmembrane transport(GO:1990542);mitochondrial calcium ion homeostasis(GO:0051560);cytosolic calcium ion transport(GO:0060401);mitochondrial calcium ion transmembrane transport(GO:0006851)
20222	chr19:22697165-22697432	chr19	22697165	22697432	267	ZNF98	2	-	HUMAN|HGNC=13174|UniProtKB=A6NK75	ZNF98	Zinc finger protein 98;ZNF98;ortholog	ZINC FINGER PROTEIN 492-RELATED (PTHR24384:SF108)	DNA-binding transcription factor(PC00218)	Homo sapiens	transcription, DNA-templated(GO:0006351);regulation of transcription, DNA-templated(GO:0006355)
21334	chr20:44998814-44999081	chr20	44998814	44999081	267	ELMO2		-	HUMAN|HGNC=17233|UniProtKB=Q96JJ3	ELMO2	Engulfment and cell motility protein 2;ELMO2;ortholog	ENGULFMENT AND CELL MOTILITY PROTEIN 2 (PTHR12771:SF8)	scaffold/adaptor protein(PC00226)	Homo sapiens	cell motility(GO:0048870);actin filament organization(GO:0007015)	Integrin signalling pathway->ELMO;;
10930	chr11:44924944-44925210	chr11	44924944	44925210	266	TP53I11	7	-	HUMAN|HGNC=16842|UniProtKB=O14683	TP53I11	Tumor protein p53-inducible protein 11;TP53I11;ortholog	TUMOR PROTEIN P53-INDUCIBLE PROTEIN 11 (PTHR31584:SF1)		Homo sapiens
19529	chr19:2269332-2269597	chr19	2269332	2269597	265	JSRP1	1	-	HUMAN|HGNC=24963|UniProtKB=Q96MG2	JSRP1	Junctional sarcoplasmic reticulum protein 1;JSRP1;ortholog	JUNCTIONAL SARCOPLASMIC RETICULUM PROTEIN 1 (PTHR22397:SF2)		Homo sapiens
5405	chr5:98204717-98204981	chr5	98204717	98204981	264	CHD1		-	HUMAN|HGNC=1915|UniProtKB=O14646	CHD1	Chromodomain-helicase-DNA-binding protein 1;CHD1;ortholog	CHROMODOMAIN-HELICASE-DNA-BINDING PROTEIN 1 (PTHR45623:SF7)		Homo sapiens
15783	chr16:1835639-1835903	chr16	1835639	1835903	264	NUBP2		+	HUMAN|HGNC=8042|UniProtKB=Q9Y5Y2	NUBP2	Cytosolic Fe-S cluster assembly factor NUBP2;NUBP2;ortholog	CYTOSOLIC FE-S CLUSTER ASSEMBLY FACTOR NUBP2 (PTHR23264:SF19)		Homo sapiens	iron-sulfur cluster assembly(GO:0016226)
21572	chr22:19954686-19954950	chr22	19954686	19954950	264	COMT		+	HUMAN|HGNC=2228|UniProtKB=P21964	COMT	Catechol O-methyltransferase;COMT;ortholog	CATECHOL O-METHYLTRANSFERASE (PTHR43836:SF3)	methyltransferase(PC00155)	Homo sapiens	aromatic compound catabolic process(GO:0019439);organic cyclic compound catabolic process(GO:1901361);organonitrogen compound catabolic process(GO:1901565);catecholamine metabolic process(GO:0006584)	Adrenaline and noradrenaline biosynthesis->Catechol-O-Methyl Transferase;;Dopamine receptor mediated signaling pathway->Catechol-O-Methyl Transferase;;;
4509	chr3:185300342-185300605	chr3	185300342	185300605	263	SENP2	1	+	HUMAN|HGNC=23116|UniProtKB=Q9HC62	SENP2	Sentrin-specific protease 2;SENP2;ortholog	SENTRIN-SPECIFIC PROTEASE 2 (PTHR12606:SF11)	protease(PC00190)	Homo sapiens	peptidyl-lysine modification(GO:0018205);protein modification by small protein removal(GO:0070646)
17062	chr17:685142-685405	chr17	685142	685405	263	GLOD4		-	HUMAN|HGNC=14111|UniProtKB=Q9HC38	GLOD4	Glyoxalase domain-containing protein 4;GLOD4;ortholog	GLYOXALASE DOMAIN-CONTAINING PROTEIN 4 (PTHR46466:SF1)		Homo sapiens
11750	chr11:118952333-118952595	chr11	118952333	118952595	262	VPS11	17	+	HUMAN|HGNC=14583|UniProtKB=Q9H270	VPS11	Vacuolar protein sorting-associated protein 11 homolog;VPS11;ortholog	VACUOLAR PROTEIN SORTING-ASSOCIATED PROTEIN 11 HOMOLOG (PTHR23323:SF24)	membrane trafficking regulatory protein(PC00151)	Homo sapiens	vesicle fusion to plasma membrane(GO:0099500);organelle localization(GO:0051640);endosome organization(GO:0007032);vacuole organization(GO:0007033);regulation of organelle organization(GO:0033043);cellular protein-containing complex assembly(GO:0034622);regulation of protein-containing complex assembly(GO:0043254);regulation of vesicle-mediated transport(GO:0060627)
12546	chr12:92381308-92381570	chr12	92381308	92381570	262	C12orf79	4	-
15724	chr16:820028-820290	chr16	820028	820290	262	MSLNL	15	-	HUMAN|HGNC=14170|UniProtKB=Q96KJ4	MSLNL	Mesothelin-like protein;MSLNL;ortholog	MESOTHELIN-LIKE PROTEIN (PTHR23412:SF15)	cell adhesion molecule(PC00069)	Homo sapiens	cell-matrix adhesion(GO:0007160)
1204	chr1:200026631-200026892	chr1	200026631	200026892	261	NR5A2		+	HUMAN|HGNC=7984|UniProtKB=O00482	NR5A2	Nuclear receptor subfamily 5 group A member 2;NR5A2;ortholog	NUCLEAR RECEPTOR SUBFAMILY 5 GROUP A MEMBER 2 (PTHR24086:SF18)	C4 zinc finger nuclear receptor(PC00169)	Homo sapiens	transcription by RNA polymerase II(GO:0006366);tissue development(GO:0009888);hormone-mediated signaling pathway(GO:0009755);regulation of transcription by RNA polymerase II(GO:0006357)
3168	chr2:242598602-242598863	chr2	242598602	242598863	261	ATG4B		+	HUMAN|HGNC=20790|UniProtKB=Q9Y4P1	ATG4B	Cysteine protease ATG4B;ATG4B;ortholog	CYSTEINE PROTEASE ATG4B (PTHR22624:SF39)	cysteine protease(PC00081)	Homo sapiens
12369	chr12:56863708-56863969	chr12	56863708	56863969	261	SPRYD4	2	+	HUMAN|HGNC=27468|UniProtKB=Q8WW59	SPRYD4	SPRY domain-containing protein 4;SPRYD4;ortholog			Homo sapiens
19946	chr19:11651240-11651501	chr19	11651240	11651501	261	CNN1		+	HUMAN|HGNC=2155|UniProtKB=P51911	CNN1	Calponin-1;CNN1;ortholog	CALPONIN-1 (PTHR18959:SF43)	non-motor actin binding protein(PC00165)	Homo sapiens
3907	chr3:46775125-46775385	chr3	46775125	46775385	260	PRSS46	3	-	HUMAN|HGNC=37325|UniProtKB=E5RG02	PRSS46	Putative serine protease 46;PRSS46P;ortholog	SERINE PROTEASE 46-RELATED (PTHR24256:SF205)	serine protease(PC00203)	Homo sapiens	proteolysis(GO:0006508)
7266	chr6:135523551-135523811	chr6	135523551	135523811	260	MYB		+	HUMAN|HGNC=7545|UniProtKB=P10242	MYB	Transcriptional activator Myb;MYB;ortholog	TRANSCRIPTIONAL ACTIVATOR MYB (PTHR45614:SF5)		Homo sapiens	mitotic nuclear division(GO:0140014);transcription by RNA polymerase II(GO:0006366);positive regulation of transcription by RNA polymerase II(GO:0045944)
16776	chr16:67492868-67493128	chr16	67492868	67493128	260	ATP6V0D1		-	HUMAN|HGNC=13724|UniProtKB=P61421	ATP6V0D1	V-type proton ATPase subunit d 1;ATP6V0D1;ortholog	V-TYPE PROTON ATPASE SUBUNIT D 1 (PTHR11028:SF3)	ATP synthase(PC00002)	Homo sapiens	vacuolar transport(GO:0007034);vacuolar acidification(GO:0007035)
21977	chr22:45898944-45899204	chr22	45898944	45899204	260	FBLN1		+	HUMAN|HGNC=3600|UniProtKB=P23142	FBLN1	Fibulin-1;FBLN1;ortholog	FIBULIN-1 (PTHR24050:SF23)		Homo sapiens
102	chr1:6694585-6694844	chr1	6694585	6694844	259	DNAJC11	16	-	HUMAN|HGNC=25570|UniProtKB=Q9NVH1	DNAJC11	DnaJ homolog subfamily C member 11;DNAJC11;ortholog	DNAJ HOMOLOG SUBFAMILY C MEMBER 11 (PTHR44157:SF1)	chaperone(PC00072)	Homo sapiens	cristae formation(GO:0042407)
21574	chr22:20113891-20114150	chr22	20113891	20114150	259	RANBP1		+	HUMAN|HGNC=9847|UniProtKB=P43487	RANBP1	Ran-specific GTPase-activating protein;RANBP1;ortholog	RAN-SPECIFIC GTPASE-ACTIVATING PROTEIN (PTHR23138:SF135)	scaffold/adaptor protein(PC00226)	Homo sapiens	regulation of microtubule cytoskeleton organization(GO:0070507);centrosome cycle(GO:0007098);positive regulation of cytoskeleton organization(GO:0051495);mitotic nuclear division(GO:0140014);positive regulation of mitotic nuclear division(GO:0045840)
8021	chr7:107642571-107642829	chr7	107642571	107642829	258	LAMB1		-	HUMAN|HGNC=6486|UniProtKB=P07942	LAMB1	Laminin subunit beta-1;LAMB1;ortholog	LAMININ SUBUNIT BETA-1 (PTHR10574:SF233)	extracellular matrix protein(PC00102)	Homo sapiens	cellular component assembly(GO:0022607);extracellular matrix organization(GO:0030198);substrate adhesion-dependent cell spreading(GO:0034446);cell migration(GO:0016477);tissue development(GO:0009888);animal organ morphogenesis(GO:0009887)	Integrin signalling pathway->Laminin;;
8809	chr8:125579887-125580145	chr8	125579887	125580145	258	NDUFB9	4	+	HUMAN|HGNC=7704|UniProtKB=Q9Y6M9	NDUFB9	NADH dehydrogenase [ubiquinone] 1 beta subcomplex subunit 9;NDUFB9;ortholog	NADH DEHYDROGENASE [UBIQUINONE] 1 BETA SUBCOMPLEX SUBUNIT 9 (PTHR12868:SF1)	oxidoreductase(PC00176)	Homo sapiens
9347	chr9:131199136-131199394	chr9	131199136	131199394	258	CERCAM	13	+	HUMAN|HGNC=23723|UniProtKB=Q5T4B2	CERCAM	Inactive glycosyltransferase 25 family member 3;CERCAM;ortholog	INACTIVE GLYCOSYLTRANSFERASE 25 FAMILY MEMBER 3 (PTHR10730:SF9)	protein modifying enzyme(PC00260)	Homo sapiens
9384	chr9:134480317-134480575	chr9	134480317	134480575	258	RAPGEF1		-	HUMAN|HGNC=4568|UniProtKB=Q13905	RAPGEF1	Rap guanine nucleotide exchange factor 1;RAPGEF1;ortholog	RAP GUANINE NUCLEOTIDE EXCHANGE FACTOR 1 (PTHR23113:SF224)	guanyl-nucleotide exchange factor(PC00113)	Homo sapiens		PDGF signaling pathway->Son of sevenless;;Integrin signalling pathway->CRK SH3 domain-binding guanine nucleotide-releasing factor;;EGF receptor signaling pathway->Son of sevenless;;;;
12514	chr12:80829904-80830162	chr12	80829904	80830162	258	PTPRQ		+	HUMAN|HGNC=9680|UniProtKB=Q15256	PTPRR,PTPRQ	Receptor-type tyrosine-protein phosphatase R;PTPRR;ortholog	RECEPTOR-TYPE TYROSINE-PROTEIN PHOSPHATASE R (PTHR46198:SF2)		Homo sapiens
12618	chr12:104159806-104160063	chr12	104159806	104160063	257	STAB2		+	HUMAN|HGNC=18629|UniProtKB=Q8WWQ8	STAB2	Stabilin-2;STAB2;ortholog	STABILIN-2 (PTHR24038:SF0)	membrane trafficking regulatory protein(PC00151)	Homo sapiens
18624	chr17:74076505-74076762	chr17	74076505	74076762	257	ZACN		+	HUMAN|HGNC=29504|UniProtKB=Q401N2	ZACN	Zinc-activated ligand-gated ion channel;ZACN;ortholog	ZINC-ACTIVATED LIGAND-GATED ION CHANNEL (PTHR18945:SF786)	ligand-gated ion channel(PC00141)	Homo sapiens	regulation of membrane potential(GO:0042391);signal transduction(GO:0007165);ion transmembrane transport(GO:0034220);chemical synaptic transmission(GO:0007268);nervous system process(GO:0050877)
14182	chr14:35008504-35008760	chr14	35008504	35008760	256	EAPP		-	HUMAN|HGNC=19312|UniProtKB=Q56P03	EAPP	E2F-associated phosphoprotein;EAPP;ortholog	E2F-ASSOCIATED PHOSPHOPROTEIN (PTHR15967:SF0)		Homo sapiens	cell population proliferation(GO:0008283);positive regulation of cell population proliferation(GO:0008284)
14649	chr15:23261762-23262018	chr15	23261762	23262018	256	GOLGA8I	12	+
2415	chr2:106015298-106015553	chr2	106015298	106015553	255	FHL2		-	HUMAN|HGNC=3703|UniProtKB=Q14192	FHL2,AC012360	Four and a half LIM domains protein 2;FHL2;ortholog	FOUR AND A HALF LIM DOMAINS PROTEIN 2 (PTHR24205:SF3)	transcription cofactor(PC00217)	Homo sapiens
4745	chr4:25161131-25161386	chr4	25161131	25161386	255	SEPSECS		-	HUMAN|HGNC=30605|UniProtKB=Q9HD40	SEPSECS	O-phosphoseryl-tRNA(Sec) selenium transferase;SEPSECS;ortholog	O-PHOSPHOSERYL-TRNA(SEC) SELENIUM TRANSFERASE (PTHR12944:SF2)		Homo sapiens	regulation of translation(GO:0006417);translational elongation(GO:0006414)
8490	chr8:26434628-26434883	chr8	26434628	26434883	255	DPYSL2		+	HUMAN|HGNC=3014|UniProtKB=Q16555	DPYSL2	Dihydropyrimidinase-related protein 2;DPYSL2;ortholog	DIHYDROPYRIMIDINASE-RELATED PROTEIN 2 (PTHR11647:SF56)	hydrolase(PC00121)	Homo sapiens	pyrimidine nucleobase catabolic process(GO:0006208)	Axon guidance mediated by semaphorins->Collapsin response mediator protein;;Pyrimidine Metabolism->Dihydropyrimidinase;;;
8862	chr8:142202762-142203017	chr8	142202762	142203017	255	DENND3		+	HUMAN|HGNC=29134|UniProtKB=A2RUS2	DENND3	DENN domain-containing protein 3;DENND3;ortholog	DENN DOMAIN-CONTAINING PROTEIN 3 (PTHR12296:SF28)		Homo sapiens	regulation of Ras protein signal transduction(GO:0046578);Ras protein signal transduction(GO:0007265)
11722	chr11:117899449-117899704	chr11	117899449	117899704	255	TMPRSS4-AS1		-
16262	chr16:15044112-15044367	chr16	15044112	15044367	255	NPIPA1		+	HUMAN|HGNC=7909|UniProtKB=Q9UND3	NPIPA1	Nuclear pore complex-interacting protein family member A1;NPIPA1;ortholog	NUCLEAR PORE COMPLEX-INTERACTING PROTEIN FAMILY MEMBER A1-RELATED (PTHR15438:SF14)		Homo sapiens
16382	chr16:16442589-16442844	chr16	16442589	16442844	255	NPIPA7		+	HUMAN|HGNC=41982|UniProtKB=E9PJI5	NPIPA7	Nuclear pore complex-interacting protein family member A7;NPIPA7;ortholog	NUCLEAR PORE COMPLEX-INTERACTING PROTEIN FAMILY MEMBER A1-RELATED (PTHR15438:SF14)		Homo sapiens
20233	chr19:24118021-24118276	chr19	24118021	24118276	255	ZNF92P3	1	+
6674	chr5:180674123-180674376	chr5	180674123	180674376	253	GNB2L1	1	-	HUMAN|HGNC=4399|UniProtKB=P63244	GNB2L1	Receptor of activated protein C kinase 1;RACK1;ortholog	RECEPTOR OF ACTIVATED PROTEIN C KINASE 1 (PTHR19868:SF0)		Homo sapiens	regulation of translation(GO:0006417);positive regulation of protein phosphorylation(GO:0001934);protein phosphorylation(GO:0006468);translational elongation(GO:0006414)
3127	chr2:240083801-240084053	chr2	240083801	240084053	252	AC017028.1	1	-
12872	chr12:131622188-131622440	chr12	131622188	131622440	252	GPR133		+	HUMAN|HGNC=19893|UniProtKB=Q6QNK2	GPR133	Adhesion G-protein coupled receptor D1;ADGRD1;ortholog	ADHESION G-PROTEIN COUPLED RECEPTOR D1 (PTHR12011:SF216)	G-protein coupled receptor(PC00021)	Homo sapiens	regulation of cAMP-mediated signaling(GO:0043949);regulation of adenylate cyclase activity(GO:0045761);adenylate cyclase-activating G protein-coupled receptor signaling pathway(GO:0007189);activation of adenylate cyclase activity(GO:0007190)
21195	chr20:25283933-25284185	chr20	25283933	25284185	252	ABHD12		-	HUMAN|HGNC=15868|UniProtKB=Q8N2K0	ABHD12	Lysophosphatidylserine lipase ABHD12;ABHD12;ortholog	LYSOPHOSPHATIDYLSERINE LIPASE ABHD12 (PTHR12277:SF61)	serine protease(PC00203)	Homo sapiens	acylglycerol catabolic process(GO:0046464);glycerophospholipid catabolic process(GO:0046475);organonitrogen compound catabolic process(GO:1901565);cellular modified amino acid metabolic process(GO:0006575)
4839	chr4:69885806-69886057	chr4	69885806	69886057	251	RP11-813N20.1	1	-
7351	chr6:157507488-157507739	chr6	157507488	157507739	251	ARID1B		+	HUMAN|HGNC=18040|UniProtKB=Q8NFD5	ARID1B	AT-rich interactive domain-containing protein 1B;ARID1B;ortholog	AT-RICH INTERACTIVE DOMAIN-CONTAINING PROTEIN 1B (PTHR12656:SF11)		Homo sapiens	positive regulation of transcription, DNA-templated(GO:0045893);ATP-dependent chromatin remodeling(GO:0043044);transcription by RNA polymerase II(GO:0006366);regulation of transcription by RNA polymerase II(GO:0006357)	Wnt signaling pathway->Switched/Sucrose Non Fermentation;;
1828	chr2:29443853-29444103	chr2	29443853	29444103	250	ALK		-	HUMAN|HGNC=427|UniProtKB=Q9UM73	ALK	ALK tyrosine kinase receptor;ALK;ortholog	ALK TYROSINE KINASE RECEPTOR (PTHR24416:SF276)	transmembrane signal receptor(PC00197)	Homo sapiens	cell population proliferation(GO:0008283);neuron differentiation(GO:0030182);transmembrane receptor protein tyrosine kinase signaling pathway(GO:0007169);positive regulation of kinase activity(GO:0033674);cell development(GO:0048468);phosphorylation(GO:0016310);regulation of neuron differentiation(GO:0045664);regulation of cell population proliferation(GO:0042127)
3056	chr2:232575136-232575386	chr2	232575136	232575386	250	PTMA		+	HUMAN|HGNC=9623|UniProtKB=P06454	PTMA	Prothymosin alpha;PTMA;ortholog	PROTHYMOSIN ALPHA (PTHR22745:SF0)		Homo sapiens
14403	chr14:77294762-77295012	chr14	77294762	77295012	250	C14orf166B		+
15732	chr16:824835-825085	chr16	824835	825085	250	MSLNL	7	-	HUMAN|HGNC=14170|UniProtKB=Q96KJ4	MSLNL	Mesothelin-like protein;MSLNL;ortholog	MESOTHELIN-LIKE PROTEIN (PTHR23412:SF15)	cell adhesion molecule(PC00069)	Homo sapiens	cell-matrix adhesion(GO:0007160)
17189	chr17:7570493-7570743	chr17	7570493	7570743	250	TP53		-	HUMAN|HGNC=11998|UniProtKB=P04637	TP53	Cellular tumor antigen p53;TP53;ortholog	CELLULAR TUMOR ANTIGEN P53 (PTHR11447:SF6)	P53-like transcription factor(PC00253)	Homo sapiens	transcription by RNA polymerase II(GO:0006366);regulation of transcription by RNA polymerase II(GO:0006357)	p53 pathway by glucose deprivation->Tumor protein p53;;p53 pathway->Tumor protein p53;;p53 pathway->Tumor protein p53;;P53 pathway feedback loops 1->Tumor protein p53;;Huntington disease->Tumor protein p53;;Apoptosis signaling pathway->Tumor protein p53;;p53 pathway feedback loops 2->Tumor protein p53;;Wnt signaling pathway->Tumor protein p53;;;;;;;;;
21075	chr19:56056614-56056864	chr19	56056614	56056864	250	SBK3		-	HUMAN|HGNC=44121|UniProtKB=P0C264	SBK3	Uncharacterized serine/threonine-protein kinase SBK3;SBK3;ortholog	PROTEIN KINASE DOMAIN-CONTAINING PROTEIN (PTHR24363:SF6)	non-receptor serine/threonine protein kinase(PC00167)	Homo sapiens
21307	chr20:42697326-42697576	chr20	42697326	42697576	250	TOX2	10	+	HUMAN|HGNC=16095|UniProtKB=Q96NM4	TOX2	TOX high mobility group box family member 2;TOX2;ortholog	TOX HIGH MOBILITY GROUP BOX FAMILY MEMBER 2 (PTHR45781:SF5)		Homo sapiens	transcription by RNA polymerase II(GO:0006366);regulation of transcription by RNA polymerase II(GO:0006357)
10456	chr10:121578324-121578573	chr10	121578324	121578573	249	INPP5F		+	HUMAN|HGNC=17054|UniProtKB=Q9Y2H2	INPP5F	Phosphatidylinositide phosphatase SAC2;INPP5F;ortholog	PHOSPHATIDYLINOSITIDE PHOSPHATASE SAC2 (PTHR45662:SF8)	phosphatase(PC00181)	Homo sapiens	phospholipid dephosphorylation(GO:0046839);regulation of cellular localization(GO:0060341);phosphatidylinositol metabolic process(GO:0046488);regulation of vesicle-mediated transport(GO:0060627);endocytic recycling(GO:0032456)
14353	chr14:72432031-72432280	chr14	72432031	72432280	249	RGS6		+	HUMAN|HGNC=10002|UniProtKB=P49758	RGS6	Regulator of G-protein signaling 6;RGS6;ortholog	REGULATOR OF G-PROTEIN SIGNALING 6 (PTHR45746:SF2)		Homo sapiens		Heterotrimeric G-protein signaling pathway-Gq alpha and Go alpha mediated pathway->Regulator of G-protein signaling;;Heterotrimeric G-protein signaling pathway-Gi alpha and Gs alpha mediated pathway->Regulator of G-protein signaling;;;
16796	chr16:68172413-68172662	chr16	68172413	68172662	249	NFATC3		+	HUMAN|HGNC=7777|UniProtKB=Q12968	NFATC3	Nuclear factor of activated T-cells, cytoplasmic 3;NFATC3;ortholog	NUCLEAR FACTOR OF ACTIVATED T-CELLS, CYTOPLASMIC 3 (PTHR12533:SF6)	Rel homology transcription factor(PC00252)	Homo sapiens	inositol phosphate-mediated signaling(GO:0048016);transcription by RNA polymerase II(GO:0006366);cytokine production(GO:0001816);calcium-mediated signaling(GO:0019722);positive regulation of transcription by RNA polymerase II(GO:0045944)	T cell activation->Nuclear factor of activated T cells;;Inflammation mediated by chemokine and cytokine signaling pathway->Nuclear factor of activated T cells;;Gonadotropin-releasing hormone receptor pathway->NFAT;;B cell activation->Nuclear factor of activated T cells;;Wnt signaling pathway->Nuclear factor of activated T-cells;;Axon guidance mediated by netrin->Nuclear factor of activated T-cell…
18474	chr17:61554902-61555151	chr17	61554902	61555151	249	ACE		+	HUMAN|HGNC=2707|UniProtKB=P12821	ACE	Angiotensin-converting enzyme;ACE;ortholog	ANGIOTENSIN-CONVERTING ENZYME (PTHR10514:SF25)	metalloprotease(PC00153)	Homo sapiens
22079	chrX:36162677-36162926	chrX	36162677	36162926	249	CHDC2	11	+
3205	chr3:8676083-8676331	chr3	8676083	8676331	248	SSUH2		-	HUMAN|HGNC=24809|UniProtKB=Q9Y2M2	SSUH2	Protein SSUH2 homolog;SSUH2;ortholog	PROTEIN SSUH2 HOMOLOG (PTHR15852:SF56)		Homo sapiens
5167	chr5:748270-748518	chr5	748270	748518	248	ZDHHC11		-	HUMAN|HGNC=19158|UniProtKB=Q9H8X9	ZDHHC11	Palmitoyltransferase ZDHHC11;ZDHHC11;ortholog	PALMITOYLTRANSFERASE ZDHHC11-RELATED (PTHR22883:SF22)		Homo sapiens	peptidyl-amino acid modification(GO:0018193);protein palmitoylation(GO:0018345);protein targeting to membrane(GO:0006612)
19736	chr19:10943889-10944136	chr19	10943889	10944136	247	DNM2	2	+	HUMAN|HGNC=2974|UniProtKB=P50570	DNM2	Dynamin-2;DNM2;ortholog	DYNAMIN-2 (PTHR11566:SF23)	membrane traffic protein(PC00150)	Homo sapiens	membrane fission(GO:0090148);membrane fusion(GO:0061025);protein transport(GO:0015031);mitochondrial fission(GO:0000266);establishment of protein localization to organelle(GO:0072594);protein polymerization(GO:0051258);protein-containing complex localization(GO:0031503);vesicle budding from membrane(GO:0006900);synaptic vesicle transport(GO:0048489);synaptic vesicle endocytosis(GO:0048488);regula…
525	chr1:54686283-54686529	chr1	54686283	54686529	246	MRPL37	4	+	HUMAN|HGNC=14034|UniProtKB=Q9BZE1	MRPL37	39S ribosomal protein L37, mitochondrial;MRPL37;ortholog	39S RIBOSOMAL PROTEIN L37, MITOCHONDRIAL (PTHR15889:SF2)	ribosomal protein(PC00202)	Homo sapiens
2932	chr2:210555326-210555572	chr2	210555326	210555572	246	MAP2		+	HUMAN|HGNC=6839|UniProtKB=P11137	MAP2	Microtubule-associated protein 2;MAP2;ortholog	MICROTUBULE-ASSOCIATED PROTEIN 2 (PTHR11501:SF15)		Homo sapiens	neuron projection development(GO:0031175);microtubule cytoskeleton organization(GO:0000226)
8050	chr7:116869911-116870157	chr7	116869911	116870157	246	ST7	15	+	HUMAN|HGNC=11351|UniProtKB=Q9NRC1	ST7	Suppressor of tumorigenicity 7 protein;ST7;ortholog	SUPPRESSOR OF TUMORIGENICITY 7 PROTEIN (PTHR12745:SF10)		Homo sapiens
8210	chr7:150020557-150020803	chr7	150020557	150020803	246	ACTR3C	1	-	HUMAN|HGNC=37282|UniProtKB=Q9C0K3	ACTR3C	Actin-related protein 3C;ACTR3C;ortholog	ACTIN-RELATED PROTEIN 3B-RELATED (PTHR11937:SF514)	actin and actin related protein(PC00039)	Homo sapiens	actin filament polymerization(GO:0030041);Arp2/3 complex-mediated actin nucleation(GO:0034314)
12064	chr12:31278270-31278516	chr12	31278270	31278516	246	RP11-551L14.1	27	-
17002	chr16:89267826-89268072	chr16	89267826	89268072	246	SLC22A31	1	-	HUMAN|HGNC=27091|UniProtKB=A6NKX4	SLC22A31	Putative solute carrier family 22 member 31;SLC22A31;ortholog	SOLUTE CARRIER FAMILY 22 MEMBER 31-RELATED (PTHR24064:SF196)	secondary carrier transporter(PC00258)	Homo sapiens
3949	chr3:48510136-48510381	chr3	48510136	48510381	245	SHISA5	6	-	HUMAN|HGNC=30376|UniProtKB=Q8N114	SHISA5	Protein shisa-5;SHISA5;ortholog	PROTEIN SHISA-5 (PTHR31395:SF14)	scaffold/adaptor protein(PC00226)	Homo sapiens
9033	chr9:36263194-36263439	chr9	36263194	36263439	245	CLTA	5	+	HUMAN|HGNC=2090|UniProtKB=P09496	CLTA	Clathrin light chain A;CLTA;ortholog	CLATHRIN LIGHT CHAIN A (PTHR10639:SF1)	vesicle coat protein(PC00235)	Homo sapiens	clathrin-dependent endocytosis(GO:0072583);vesicle budding from membrane(GO:0006900);cellular protein-containing complex assembly(GO:0034622);membrane invagination(GO:0010324)	Heterotrimeric G-protein signaling pathway-Gi alpha and Gs alpha mediated pathway->Clathrin;;Huntington disease->Clathrin;;Heterotrimeric G-protein signaling pathway-Gq alpha and Go alpha mediated pathway->Clathrin;;;;
17345	chr17:17707163-17707408	chr17	17707163	17707408	245	RAI1		+	HUMAN|HGNC=9834|UniProtKB=Q7Z5J4	RAI1	Retinoic acid-induced protein 1;RAI1;ortholog	RETINOIC ACID-INDUCED PROTEIN 1 (PTHR14955:SF6)	zinc finger transcription factor(PC00244)	Homo sapiens	circadian regulation of gene expression(GO:0032922);transcription by RNA polymerase II(GO:0006366);positive regulation of transcription by RNA polymerase II(GO:0045944)
20243	chr19:31201663-31201908	chr19	31201663	31201908	245	ZNF536	2	+	HUMAN|HGNC=29025|UniProtKB=O15090	ZNF536	Zinc finger protein 536;ZNF536;ortholog	ZINC FINGER PROTEIN 536 (PTHR45925:SF2)	C2H2 zinc finger transcription factor(PC00248)	Homo sapiens	transcription, DNA-templated(GO:0006351);regulation of transcription, DNA-templated(GO:0006355)
20681	chr19:42383359-42383604	chr19	42383359	42383604	245	CD79A		+	HUMAN|HGNC=1698|UniProtKB=P11912	CD79A	B-cell antigen receptor complex-associated protein alpha chain;CD79A;ortholog	B-CELL ANTIGEN RECEPTOR COMPLEX-ASSOCIATED PROTEIN ALPHA CHAIN (PTHR14334:SF1)	immunoglobulin receptor superfamily(PC00124)	Homo sapiens	immune response(GO:0006955);B cell differentiation(GO:0030183);B cell receptor signaling pathway(GO:0050853)	B cell activation->Ig-alpha;;
1420	chr1:226497326-226497570	chr1	226497326	226497570	244	LIN9	1	-	HUMAN|HGNC=30830|UniProtKB=Q5TKA1	LIN9	Protein lin-9 homolog;LIN9;ortholog	PROTEIN LIN-9 HOMOLOG (PTHR21689:SF2)	DNA metabolism protein(PC00009)	Homo sapiens	transcription by RNA polymerase II(GO:0006366);regulation of cell cycle(GO:0051726);cell cycle(GO:0007049);regulation of transcription by RNA polymerase II(GO:0006357)
2392	chr2:100722241-100722484	chr2	100722241	100722484	243	AC092667.2	1	+
11488	chr11:72396843-72397086	chr11	72396843	72397086	243	ARAP1		-	HUMAN|HGNC=16925|UniProtKB=Q96P48	ARAP1	Arf-GAP with Rho-GAP domain, ANK repeat and PH domain-containing protein 1;ARAP1;ortholog	ARF-GAP WITH RHO-GAP DOMAIN, ANK REPEAT AND PH DOMAIN-CONTAINING PROTEIN 1 (PTHR45899:SF3)	GTPase-activating protein(PC00257)	Homo sapiens
14296	chr14:60615827-60616070	chr14	60615827	60616070	243	DHRS7		-	HUMAN|HGNC=21524|UniProtKB=Q9Y394	DHRS7	Dehydrogenase/reductase SDR family member 7;DHRS7;ortholog	DEHYDROGENASE/REDUCTASE SDR FAMILY MEMBER 7 (PTHR44269:SF1)	dehydrogenase(PC00092)	Homo sapiens
2280	chr2:74743316-74743558	chr2	74743316	74743558	242	TLX2	3	+	HUMAN|HGNC=5057|UniProtKB=O43763	TLX2	T-cell leukemia homeobox protein 2;TLX2;ortholog	T-CELL LEUKEMIA HOMEOBOX PROTEIN 2 (PTHR45921:SF3)		Homo sapiens	transcription by RNA polymerase II(GO:0006366);animal organ development(GO:0048513);regulation of transcription by RNA polymerase II(GO:0006357)
12080	chr12:31300814-31301056	chr12	31300814	31301056	242	RP11-551L14.1	11	-
18759	chr17:80401326-80401568	chr17	80401326	80401568	242	C17orf62	7	-
21850	chr22:36655714-36655956	chr22	36655714	36655956	242	APOL1		+	HUMAN|HGNC=618|UniProtKB=O14791	APOL1	Apolipoprotein L1;APOL1;ortholog	APOLIPOPROTEIN L1 (PTHR14096:SF55)	apolipoprotein(PC00052)	Homo sapiens
120	chr1:10702138-10702379	chr1	10702138	10702379	241	CASZ1		-	HUMAN|HGNC=26002|UniProtKB=Q86V15	CASZ1	Zinc finger protein castor homolog 1;CASZ1;ortholog	ZINC FINGER PROTEIN CASTOR HOMOLOG 1 (PTHR12451:SF0)	zinc finger transcription factor(PC00244)	Homo sapiens	neuron differentiation(GO:0030182);transcription, DNA-templated(GO:0006351);regulation of transcription, DNA-templated(GO:0006355);cell development(GO:0048468);regulation of neuron differentiation(GO:0045664)
6662	chr5:179706795-179707036	chr5	179706795	179707036	241	MAPK9	2	-	HUMAN|HGNC=6886|UniProtKB=P45984	MAPK9	Mitogen-activated protein kinase 9;MAPK9;ortholog	MITOGEN-ACTIVATED PROTEIN KINASE 9 (PTHR24055:SF172)	non-receptor serine/threonine protein kinase(PC00167)	Homo sapiens	regulation of gene expression(GO:0010468);gene expression(GO:0010467);JNK cascade(GO:0007254)	Oxidative stress response->c-jun N-terminal kinases 1 and 2;;Interferon-gamma signaling pathway->Serine kinase;;Gonadotropin-releasing hormone receptor pathway->JNK1/2;;Apoptosis signaling pathway->Jun kinase;;FGF signaling pathway->C-jun-amino-terminal kinase 1, 2, and 3;;TGF-beta signaling pathway->Jun-N-terminal kinase;;FAS signaling pathway->c-Jun kinase;;EGF receptor signaling pathway->C-jun…
8401	chr8:17137230-17137471	chr8	17137230	17137471	241	VPS37A		+	HUMAN|HGNC=24928|UniProtKB=Q8NEZ2	VPS37A	Vacuolar protein sorting-associated protein 37A;VPS37A;ortholog	VACUOLAR PROTEIN SORTING-ASSOCIATED PROTEIN 37A (PTHR13678:SF20)		Homo sapiens	ubiquitin-dependent protein catabolic process via the multivesicular body sorting pathway(GO:0043162);multivesicular body sorting pathway(GO:0071985);protein targeting to membrane(GO:0006612);protein targeting to vacuole(GO:0006623);protein catabolic process in the vacuole(GO:0007039)
16738	chr16:66955652-66955893	chr16	66955652	66955893	241	RRAD	5	-	HUMAN|HGNC=10446|UniProtKB=P55042	RRAD,RAD1	GTP-binding protein RAD;RRAD;ortholog	GTP-BINDING PROTEIN RAD (PTHR45775:SF3)		Homo sapiens
6619	chr5:176958282-176958522	chr5	176958282	176958522	240	FAM193B	8	-	HUMAN|HGNC=25524|UniProtKB=Q96PV7	FAM193B	Protein FAM193B;FAM193B;ortholog	PROTEIN FAM193B (PTHR15109:SF3)		Homo sapiens
8909	chr8:145134605-145134845	chr8	145134605	145134845	240	EXOSC4		+	HUMAN|HGNC=18189|UniProtKB=Q9NPD3	EXOSC4	Exosome complex component RRP41;EXOSC4;ortholog	EXOSOME COMPLEX COMPONENT RRP41 (PTHR11953:SF0)	exoribonuclease(PC00099)	Homo sapiens	rRNA metabolic process(GO:0016072);RNA catabolic process(GO:0006401)
19728	chr19:10694349-10694589	chr19	10694349	10694589	240	AP1M2		-	HUMAN|HGNC=558|UniProtKB=Q9Y6Q5	AP1M2	AP-1 complex subunit mu-2;AP1M2;ortholog	AP-1 COMPLEX SUBUNIT MU-2 (PTHR10529:SF234)	membrane traffic protein(PC00150)	Homo sapiens	vesicle-mediated transport(GO:0016192)
21368	chr20:56182116-56182356	chr20	56182116	56182356	240	ZBP1		-	HUMAN|HGNC=28866|UniProtKB=Q9NZI8	ZBP1,AC091133	Insulin-like growth factor 2 mRNA-binding protein 1;IGF2BP1;ortholog	INSULIN-LIKE GROWTH FACTOR 2 MRNA-BINDING PROTEIN 1 (PTHR10288:SF92)	RNA metabolism protein(PC00031)	Homo sapiens	nervous system development(GO:0007399);regulation of gene expression(GO:0010468);gene expression(GO:0010467)
21538	chr21:47608495-47608735	chr21	47608495	47608735	240	LSS	23	-	HUMAN|HGNC=6708|UniProtKB=P48449	LSS	Lanosterol synthase;LSS;ortholog	LANOSTEROL SYNTHASE (PTHR11764:SF20)	cyclase(PC00079)	Homo sapiens		Cholesterol biosynthesis->Anosterol synthase;;
22014	chrX:334266-334506	chrX	334266	334506	240	PPP2R3B		-	HUMAN|HGNC=13417|UniProtKB=Q9Y5P8	PPP2R3B	Serine/threonine-protein phosphatase 2A regulatory subunit B'' subunit beta;PPP2R3B;ortholog	SERINE/THREONINE-PROTEIN PHOSPHATASE 2A REGULATORY SUBUNIT B'' SUBUNIT BETA (PTHR14095:SF1)	protein phosphatase(PC00195)	Homo sapiens	protein dephosphorylation(GO:0006470)
22401	chrY:284266-284506	chrY	284266	284506	240	.		.
6815	chr6:13804308-13804547	chr6	13804308	13804547	239	MCUR1		-	HUMAN|HGNC=21097|UniProtKB=Q96AQ8	MCUR1	Mitochondrial calcium uniporter regulator 1;MCUR1;ortholog	MITOCHONDRIAL CALCIUM UNIPORTER REGULATOR 1 (PTHR14360:SF11)		Homo sapiens	calcium ion import(GO:0070509);mitochondrial transmembrane transport(GO:1990542);mitochondrial calcium ion homeostasis(GO:0051560);cytosolic calcium ion transport(GO:0060401);mitochondrial calcium ion transmembrane transport(GO:0006851)
7406	chr6:167352143-167352382	chr6	167352143	167352382	239	RNASET2		-	HUMAN|HGNC=21686|UniProtKB=O00584	RNASET2,AL133458	Ribonuclease T2;RNASET2;ortholog	RIBONUCLEASE T2 (PTHR11240:SF22)		Homo sapiens
9637	chr9:139726474-139726713	chr9	139726474	139726713	239	RABL6		+	HUMAN|HGNC=24703|UniProtKB=Q3YEC7	RABL6	Rab-like protein 6;RABL6;ortholog	RAB-LIKE PROTEIN 6 (PTHR14932:SF1)	small GTPase(PC00208)	Homo sapiens
12766	chr12:119658518-119658757	chr12	119658518	119658757	239	HSPB8	4	+	HUMAN|HGNC=30171|UniProtKB=Q9UJY1	HSPB8	Heat shock protein beta-8;HSPB8;ortholog	HEAT SHOCK PROTEIN BETA-8 (PTHR46906:SF1)		Homo sapiens	cellular response to unfolded protein(GO:0034620)
21941	chr22:41939755-41939994	chr22	41939755	41939994	239	POLR3H		-	HUMAN|HGNC=30349|UniProtKB=Q9Y535	POLR3H	DNA-directed RNA polymerase III subunit RPC8;POLR3H;ortholog	DNA-DIRECTED RNA POLYMERASE III SUBUNIT RPC8 (PTHR12709:SF1)	DNA-directed RNA polymerase(PC00019)	Homo sapiens	transcription by RNA polymerase III(GO:0006383);DNA-templated transcription, initiation(GO:0006352)
7272	chr6:136359428-136359666	chr6	136359428	136359666	238	PDE7B		+	HUMAN|HGNC=8792|UniProtKB=Q9NP56	PDE7B	cAMP-specific 3',5'-cyclic phosphodiesterase 7B;PDE7B;ortholog	CAMP-SPECIFIC 3',5'-CYCLIC PHOSPHODIESTERASE 7B (PTHR11347:SF72)	phosphodiesterase(PC00185)	Homo sapiens	cAMP-mediated signaling(GO:0019933)
14794	chr15:38791147-38791385	chr15	38791147	38791385	238	RASGRP1		-	HUMAN|HGNC=9878|UniProtKB=O95267	RASGRP1	RAS guanyl-releasing protein 1;RASGRP1;ortholog	RAS GUANYL-RELEASING PROTEIN 1 (PTHR23113:SF174)	guanyl-nucleotide exchange factor(PC00113)	Homo sapiens		Heterotrimeric G-protein signaling pathway-Gq alpha and Go alpha mediated pathway->Calcium and diacylglycerol-regulated guanine nucleotide exchange factor;;
19581	chr19:4496915-4497153	chr19	4496915	4497153	238	HDGFRP2		+	HUMAN|Gene_ORFName=UNQ785/PRO1604|UniProtKB=Q7Z4V5	HDGFRP2	Hepatoma-derived growth factor-related protein 2;HDGFL2;ortholog	HEPATOMA-DERIVED GROWTH FACTOR-RELATED PROTEIN 2 (PTHR12550:SF18)	transcription cofactor(PC00217)	Homo sapiens	transcription by RNA polymerase II(GO:0006366);regulation of transcription by RNA polymerase II(GO:0006357)
20144	chr19:18331341-18331579	chr19	18331341	18331579	238	PDE4C		-	HUMAN|HGNC=8782|UniProtKB=Q08493	PDE4C	cAMP-specific 3',5'-cyclic phosphodiesterase 4C;PDE4C;ortholog	CAMP-SPECIFIC 3',5'-CYCLIC PHOSPHODIESTERASE 4C (PTHR11347:SF135)	phosphodiesterase(PC00185)	Homo sapiens	signal transduction(GO:0007165)
6422	chr5:138732251-138732488	chr5	138732251	138732488	237	SPATA24	6	-	HUMAN|HGNC=27322|UniProtKB=Q86W54	SPATA24	Spermatogenesis-associated protein 24;SPATA24;ortholog	SPERMATOGENESIS-ASSOCIATED PROTEIN 24 (PTHR35155:SF1)		Homo sapiens
7007	chr6:41658973-41659209	chr6	41658973	41659209	236	TFEB		-	HUMAN|HGNC=11753|UniProtKB=P19484	TFEB	Transcription factor EB;TFEB;ortholog	TRANSCRIPTION FACTOR EB (PTHR45776:SF5)		Homo sapiens	transcription by RNA polymerase II(GO:0006366);regulation of transcription by RNA polymerase II(GO:0006357)
22286	chrX:106313419-106313655	chrX	106313419	106313655	236	RBM41		-	HUMAN|HGNC=25617|UniProtKB=Q96IZ5	RBM41	RNA-binding protein 41;RBM41;ortholog	RNA-BINDING PROTEIN 41 (PTHR16105:SF2)		Homo sapiens	mRNA splicing, via spliceosome(GO:0000398)
2550	chr2:132286984-132287219	chr2	132286984	132287219	235	CCDC74A		+	HUMAN|HGNC=25197|UniProtKB=Q96AQ1	CCDC74A	Coiled-coil domain-containing protein 74A;CCDC74A;ortholog	COILED-COIL DOMAIN-CONTAINING PROTEIN 74A-RELATED (PTHR14882:SF7)		Homo sapiens
11506	chr11:73058005-73058240	chr11	73058005	73058240	235	ARHGEF17		+	HUMAN|HGNC=21726|UniProtKB=Q96PE2	ARHGEF17	Rho guanine nucleotide exchange factor 17;ARHGEF17;ortholog	RHO GUANINE NUCLEOTIDE EXCHANGE FACTOR 17 (PTHR12877:SF15)	guanyl-nucleotide exchange factor(PC00113)	Homo sapiens
14315	chr14:64674675-64674910	chr14	64674675	64674910	235	SYNE2		+	HUMAN|HGNC=17084|UniProtKB=Q8WXH0	SYNE2	Nesprin-2;SYNE2;ortholog	NESPRIN-2 (PTHR14514:SF4)		Homo sapiens
246	chr1:24164554-24164788	chr1	24164554	24164788	234	HMGCL	1	-	HUMAN|HGNC=5005|UniProtKB=P35914	HMGCL	Hydroxymethylglutaryl-CoA lyase, mitochondrial;HMGCL;ortholog	HYDROXYMETHYLGLUTARYL-COA LYASE, MITOCHONDRIAL (PTHR42738:SF1)	lyase(PC00144)	Homo sapiens	alpha-amino acid metabolic process(GO:1901605);cellular amino acid catabolic process(GO:0009063);generation of precursor metabolites and energy(GO:0006091);small molecule biosynthetic process(GO:0044283);lipid metabolic process(GO:0006629);organic substance biosynthetic process(GO:1901576);cellular biosynthetic process(GO:0044249);fatty acid derivative metabolic process(GO:1901568)
7818	chr7:75609806-75610040	chr7	75609806	75610040	234	POR		+	HUMAN|HGNC=9208|UniProtKB=P16435	POR	NADPH--cytochrome P450 reductase;POR;ortholog	NADPH--CYTOCHROME P450 REDUCTASE (PTHR19384:SF17)	oxidoreductase(PC00176)	Homo sapiens		Sulfate assimilation->Sulfite reductase;;Vitamin D metabolism and pathway->cytochrome P450 reductase;;;
19941	chr19:11594263-11594496	chr19	11594263	11594496	233	ZNF653	9	-	HUMAN|HGNC=25196|UniProtKB=Q96CK0	ZNF653	Zinc finger protein 653;ZNF653;ortholog	ZINC FINGER PROTEIN 653 (PTHR46179:SF9)	C2H2 zinc finger transcription factor(PC00248)	Homo sapiens	transcription by RNA polymerase II(GO:0006366);regulation of transcription by RNA polymerase II(GO:0006357)
7211	chr6:111629216-111629448	chr6	111629216	111629448	232	REV3L		-	HUMAN|HGNC=9968|UniProtKB=O60673	REV3L	DNA polymerase zeta catalytic subunit;REV3L;ortholog	DNA POLYMERASE ZETA CATALYTIC SUBUNIT (PTHR45812:SF1)	DNA-directed DNA polymerase(PC00018)	Homo sapiens	double-strand break repair via homologous recombination(GO:0000724);translesion synthesis(GO:0019985)
19530	chr19:2270443-2270675	chr19	2270443	2270675	232	OAZ1		+	HUMAN|HGNC=8095|UniProtKB=P54368	OAZ1	Ornithine decarboxylase antizyme 1;OAZ1;ortholog	ORNITHINE DECARBOXYLASE ANTIZYME 1 (PTHR10279:SF8)	protein-binding activity modulator(PC00095)	Homo sapiens	protein catabolic process(GO:0030163);positive regulation of protein catabolic process(GO:0045732)
1456	chr1:235324541-235324772	chr1	235324541	235324772	231	ARID4B	7	-	HUMAN|HGNC=15550|UniProtKB=Q4LE39	ARID4B	AT-rich interactive domain-containing protein 4B;ARID4B;ortholog	AT-RICH INTERACTIVE DOMAIN-CONTAINING PROTEIN 4B (PTHR13964:SF24)	transcription cofactor(PC00217)	Homo sapiens	transcription by RNA polymerase II(GO:0006366);regulation of transcription by RNA polymerase II(GO:0006357)
7423	chr6:168366725-168366956	chr6	168366725	168366956	231	MLLT4		+	HUMAN|HGNC=7137|UniProtKB=P55196	MLLT4	Afadin;AFDN;ortholog	AFADIN (PTHR10398:SF2)	non-motor actin binding protein(PC00165)	Homo sapiens	regulation of protein localization(GO:0032880);protein localization(GO:0008104)	Alzheimer disease-presenilin pathway->Afadin;;
8044	chr7:116165146-116165377	chr7	116165146	116165377	231	CAV1		+	HUMAN|HGNC=1527|UniProtKB=Q03135	CAV1	Caveolin-1;CAV1;ortholog	CAVEOLIN-1 (PTHR10844:SF18)	scaffold/adaptor protein(PC00226)	Homo sapiens	peptidyl-tyrosine phosphorylation(GO:0018108);regulation of peptidyl-tyrosine phosphorylation(GO:0050730);plasma membrane organization(GO:0007009);negative regulation of cell population proliferation(GO:0008285);cellular component assembly(GO:0022607);endothelial cell proliferation(GO:0001935);negative regulation of protein kinase activity(GO:0006469)	Gonadotropin-releasing hormone receptor pathway->Caveolin-1;;Integrin signalling pathway->Caveolin;;;
10033	chr10:74291217-74291448	chr10	74291217	74291448	231	MICU1		-	HUMAN|HGNC=1530|UniProtKB=Q9BPX6	MICU1	Calcium uptake protein 1, mitochondrial;MICU1;ortholog	CALCIUM UPTAKE PROTEIN 1, MITOCHONDRIAL (PTHR12294:SF1)	calmodulin-related(PC00061)	Homo sapiens	calcium ion import(GO:0070509);mitochondrial transmembrane transport(GO:1990542);mitochondrial calcium ion homeostasis(GO:0051560);cytosolic calcium ion transport(GO:0060401);mitochondrial calcium ion transmembrane transport(GO:0006851)
14815	chr15:41072319-41072550	chr15	41072319	41072550	231	DNAJC17		-	HUMAN|HGNC=25556|UniProtKB=Q9NVM6	DNAJC17	DnaJ homolog subfamily C member 17;DNAJC17;ortholog	DNAJ HOMOLOG SUBFAMILY C MEMBER 17 (PTHR44313:SF1)	chaperone(PC00072)	Homo sapiens
20957	chr19:53059053-53059284	chr19	53059053	53059284	231	ZNF808	5	+	HUMAN|HGNC=33230|UniProtKB=Q8N4W9	ZNF808	Zinc finger protein 808;ZNF808;ortholog	ZINC FINGER PROTEIN 600-RELATED (PTHR24376:SF85)	C2H2 zinc finger transcription factor(PC00248)	Homo sapiens	transcription by RNA polymerase II(GO:0006366);regulation of transcription by RNA polymerase II(GO:0006357)
807	chr1:120493116-120493346	chr1	120493116	120493346	230	NOTCH2		-	HUMAN|HGNC=7882|UniProtKB=Q04721	NOTCH2	Neurogenic locus notch homolog protein 2;NOTCH2;ortholog	NEUROGENIC LOCUS NOTCH HOMOLOG PROTEIN 2-RELATED (PTHR45836:SF15)		Homo sapiens	Notch signaling pathway(GO:0007219);axon guidance(GO:0007411)	Alzheimer disease-presenilin pathway->Notch extracellular fragment;;Notch signaling pathway->Notch intracellular tethered fragment;;Alzheimer disease-presenilin pathway->Notch N-terminal fragment;;Alzheimer disease-presenilin pathway->Notch transmembrane fragment;;Alzheimer disease-presenilin pathway->Notch fragment;;Alzheimer disease-presenilin pathway->Notch C-terminal fragment;;Notch signaling…
1195	chr1:193028762-193028992	chr1	193028762	193028992	230	UCHL5	1	-	HUMAN|HGNC=19678|UniProtKB=Q9Y5K5	UCHL5	Ubiquitin carboxyl-terminal hydrolase isozyme L5;UCHL5;ortholog	UBIQUITIN CARBOXYL-TERMINAL HYDROLASE ISOZYME L5 (PTHR10589:SF16)	cysteine protease(PC00081)	Homo sapiens	protein deubiquitination(GO:0016579)	Ubiquitin proteasome pathway->26S proteasome;;
4985	chr4:106891556-106891786	chr4	106891556	106891786	230	NPNT	12	+	HUMAN|HGNC=27405|UniProtKB=Q6UXI9	NPNT	Nephronectin;NPNT;ortholog	NEPHRONECTIN (PTHR24050:SF19)		Homo sapiens
15296	chr15:66208935-66209165	chr15	66208935	66209165	230	MEGF11		-	HUMAN|HGNC=29635|UniProtKB=A6BM72	MEGF11	Multiple epidermal growth factor-like domains protein 11;MEGF11;ortholog	MULTIPLE EPIDERMAL GROWTH FACTOR-LIKE DOMAINS PROTEIN 11 (PTHR24035:SF127)	extracellular matrix protein(PC00102)	Homo sapiens
19267	chr18:50285156-50285386	chr18	50285156	50285386	230	DCC		+	HUMAN|HGNC=2701|UniProtKB=P43146	DCC	Netrin receptor DCC;DCC;ortholog	NETRIN RECEPTOR DCC (PTHR44170:SF8)		Homo sapiens		Axon guidance mediated by Slit/Robo->Deleted in colorectal carcinoma;;Axon guidance mediated by netrin->Deleted in colorectal carcinoma;;;
20934	chr19:51566888-51567118	chr19	51566888	51567118	230	KLK13		-	HUMAN|HGNC=6361|UniProtKB=Q9UKR3	KLK13	Kallikrein-13;KLK13;ortholog	KALLIKREIN-13 (PTHR24271:SF3)	serine protease(PC00203)	Homo sapiens
1676	chr2:3504355-3504584	chr2	3504355	3504584	229	ADI1		-	HUMAN|HGNC=30576|UniProtKB=Q9BV57	ADI1	1,2-dihydroxy-3-keto-5-methylthiopentene dioxygenase;ADI1;ortholog	1,2-DIHYDROXY-3-KETO-5-METHYLTHIOPENTENE DIOXYGENASE (PTHR23418:SF0)	oxygenase(PC00177)	Homo sapiens	alpha-amino acid metabolic process(GO:1901605);sulfur compound metabolic process(GO:0006790)
7193	chr6:109578748-109578977	chr6	109578748	109578977	229	C6orf183	6	+
12074	chr12:31288887-31289116	chr12	31288887	31289116	229	RP11-551L14.1	17	-
18299	chr17:46881656-46881885	chr17	46881656	46881885	229	TTLL6		-	HUMAN|HGNC=26664|UniProtKB=Q8N841	TTLL6	Tubulin polyglutamylase TTLL6;TTLL6;ortholog	TUBULIN POLYGLUTAMYLASE TTLL6 (PTHR12241:SF96)	microtubule or microtubule-binding cytoskeletal protein(PC00157)	Homo sapiens	peptidyl-amino acid modification(GO:0018193);microtubule cytoskeleton organization(GO:0000226)
21002	chr19:54972405-54972634	chr19	54972405	54972634	229	LENG8	16	+	HUMAN|HGNC=15500|UniProtKB=Q96PV6	LENG8	Leukocyte receptor cluster member 8;LENG8;ortholog	LEUKOCYTE RECEPTOR CLUSTER MEMBER 8 (PTHR12436:SF4)	scaffold/adaptor protein(PC00226)	Homo sapiens
1907	chr2:47596720-47596948	chr2	47596720	47596948	228	EPCAM		+	HUMAN|HGNC=11529|UniProtKB=P16422	EPCAM	Epithelial cell adhesion molecule;EPCAM;ortholog	EPITHELIAL CELL ADHESION MOLECULE (PTHR14168:SF2)		Homo sapiens
5222	chr5:35764643-35764871	chr5	35764643	35764871	228	SPEF2		+	HUMAN|HGNC=26293|UniProtKB=Q9C093	SPEF2	Sperm flagellar protein 2;SPEF2;ortholog	SPERM FLAGELLAR PROTEIN 2 (PTHR14919:SF0)		Homo sapiens
9776	chr10:22634747-22634975	chr10	22634747	22634975	228	SPAG6		+	HUMAN|HGNC=11215|UniProtKB=O75602	SPAG6	Sperm-associated antigen 6;SPAG6;ortholog	SPERM-ASSOCIATED ANTIGEN 6 (PTHR23314:SF0)	microtubule or microtubule-binding cytoskeletal protein(PC00157)	Homo sapiens
15500	chr15:75805551-75805779	chr15	75805551	75805779	228	PTPN9	4	-	HUMAN|HGNC=9661|UniProtKB=P43378	PTPN9	Tyrosine-protein phosphatase non-receptor type 9;PTPN9;ortholog	TYROSINE-PROTEIN PHOSPHATASE NON-RECEPTOR TYPE 9 (PTHR19134:SF285)	protein phosphatase(PC00195)	Homo sapiens	protein dephosphorylation(GO:0006470)
21901	chr22:39132033-39132261	chr22	39132033	39132261	228	SUN2	18	-	HUMAN|HGNC=14210|UniProtKB=Q9UH99	SUN2	SUN domain-containing protein 2;SUN2;ortholog	SUN DOMAIN-CONTAINING PROTEIN 2 (PTHR12911:SF22)	non-motor microtubule binding protein(PC00166)	Homo sapiens	nuclear envelope organization(GO:0006998)
834	chr1:147575945-147576172	chr1	147575945	147576172	227	NBPF24	23	-
10382	chr10:97175225-97175452	chr10	97175225	97175452	227	SORBS1		-	HUMAN|HGNC=14565|UniProtKB=Q9BX66	SORBS1	Sorbin and SH3 domain-containing protein 1;SORBS1;ortholog	SORBIN AND SH3 DOMAIN-CONTAINING PROTEIN 1 (PTHR14167:SF64)		Homo sapiens
19327	chr18:72168336-72168563	chr18	72168336	72168563	227	CNDP2		+	HUMAN|HGNC=24437|UniProtKB=Q96KP4	CNDP2	Cytosolic non-specific dipeptidase;CNDP2;ortholog	CYTOSOLIC NON-SPECIFIC DIPEPTIDASE (PTHR43270:SF11)	metalloprotease(PC00153)	Homo sapiens	proteolysis(GO:0006508)
19654	chr19:7794024-7794251	chr19	7794024	7794251	227	CLEC4G	9	-	HUMAN|HGNC=24591|UniProtKB=Q6UXB4	CLEC4G	C-type lectin domain family 4 member G;CLEC4G;ortholog	C-TYPE LECTIN DOMAIN FAMILY 4 MEMBER G (PTHR22802:SF245)	membrane traffic protein(PC00150)	Homo sapiens
5	chr1:1026529-1026754	chr1	1026529	1026754	225	C1orf159		-	HUMAN|HGNC=26062|UniProtKB=Q96HA4	C1orf159	Uncharacterized protein C1orf159;C1orf159;ortholog	RIKEN CDNA 9430015G10 GENE (PTHR16247:SF0)		Homo sapiens
2716	chr2:189447067-189447292	chr2	189447067	189447292	225	GULP1		+	HUMAN|HGNC=18649|UniProtKB=Q9UBP9	GULP1	PTB domain-containing engulfment adapter protein 1;GULP1;ortholog	PTB DOMAIN-CONTAINING ENGULFMENT ADAPTER PROTEIN 1 (PTHR11232:SF31)	scaffold/adaptor protein(PC00226)	Homo sapiens
17405	chr17:21216849-21217074	chr17	21216849	21217074	225	MAP2K3		+	HUMAN|HGNC=6843|UniProtKB=P46734	MAP2K3	Dual specificity mitogen-activated protein kinase kinase 3;MAP2K3;ortholog	DUAL SPECIFICITY MITOGEN-ACTIVATED PROTEIN KINASE KINASE 3 (PTHR48013:SF21)	non-receptor serine/threonine protein kinase(PC00167)	Homo sapiens	MAPK cascade(GO:0000165);activation of MAPK activity(GO:0000187)	Insulin/IGF pathway-mitogen activated protein kinase kinase/MAP kinase cascade->Mitogen-activated protein kinase kinase;;Oxidative stress response->Mitogen-activated protein kinase kinase 3 and 6;;Toll receptor signaling pathway->mitogen-activated protein kinase kinase 3;;Ras Pathway->Mitogen-activated protein kinase kinase 3 and 6;;EGF receptor signaling pathway->Dual specificity mitogen-activat…
21354	chr20:52105516-52105741	chr20	52105516	52105741	225	AL354993.1	1	+
21656	chr22:26932028-26932253	chr22	26932028	26932253	225	TPST2		-	HUMAN|HGNC=12021|UniProtKB=O60704	TPST2	Protein-tyrosine sulfotransferase 2;TPST2;ortholog	PROTEIN-TYROSINE SULFOTRANSFERASE 2 (PTHR12788:SF6)	transferase(PC00220)	Homo sapiens	sulfur compound metabolic process(GO:0006790);peptidyl-tyrosine modification(GO:0018212)
342	chr1:39339357-39339581	chr1	39339357	39339581	224	GJA9	3	-	HUMAN|HGNC=19154|UniProtKB=Q9UKL4	GJA9	Gap junction delta-2 protein;GJD2;ortholog	GAP JUNCTION DELTA-2 PROTEIN (PTHR11984:SF32)	gap junction(PC00105)	Homo sapiens
6312	chr5:112312406-112312630	chr5	112312406	112312630	224	DCP2	1	+	HUMAN|HGNC=24452|UniProtKB=Q8IU60	DCP2	m7GpppN-mRNA hydrolase;DCP2;ortholog	M7GPPPN-MRNA HYDROLASE (PTHR23114:SF17)		Homo sapiens
8448	chr8:22459825-22460049	chr8	22459825	22460049	224	C8orf58		+	HUMAN|HGNC=32233|UniProtKB=Q8NAV2	C8orf58	Uncharacterized protein C8orf58;C8orf58;ortholog	DUF4657 DOMAIN-CONTAINING PROTEIN (PTHR37336:SF1)		Homo sapiens
8901	chr8:144917607-144917831	chr8	144917607	144917831	224	NRBP2	4	-	HUMAN|HGNC=19339|UniProtKB=Q9NSY0	NRBP2	Nuclear receptor-binding protein 2;NRBP2;ortholog	NUCLEAR RECEPTOR-BINDING PROTEIN 2 (PTHR13902:SF53)	non-receptor serine/threonine protein kinase(PC00167)	Homo sapiens	endoplasmic reticulum to Golgi vesicle-mediated transport(GO:0006888);protein phosphorylation(GO:0006468);intracellular signal transduction(GO:0035556)
10065	chr10:78755242-78755466	chr10	78755242	78755466	224	KCNMA1		-	HUMAN|HGNC=6284|UniProtKB=Q12791	KCNMA1	Calcium-activated potassium channel subunit alpha-1;KCNMA1;ortholog	CALCIUM-ACTIVATED POTASSIUM CHANNEL SUBUNIT ALPHA-1 (PTHR10027:SF28)	ion channel(PC00133)	Homo sapiens
12910	chr13:23238091-23238315	chr13	23238091	23238315	224	.		.
9919	chr10:47708452-47708675	chr10	47708452	47708675	223	CTGLF11P	1	+
11446	chr11:70672639-70672862	chr11	70672639	70672862	223	SHANK2		-	HUMAN|HGNC=14295|UniProtKB=Q9UPX8	SHANK2	SH3 and multiple ankyrin repeat domains protein 2;SHANK2;ortholog	SH3 AND MULTIPLE ANKYRIN REPEAT DOMAINS PROTEIN 2 (PTHR24135:SF17)		Homo sapiens	organelle assembly(GO:0070925);positive regulation of synaptic transmission(GO:0050806);regulation of dendritic spine development(GO:0060998);regulation of system process(GO:0044057);dendritic spine organization(GO:0097061);brain development(GO:0007420);developmental growth(GO:0048589);positive regulation of signal transduction(GO:0009967);animal organ morphogenesis(GO:0009887);dendrite morphogen…	Ionotropic glutamate receptor pathway->PSD95;;
22135	chrX:47088167-47088390	chrX	47088167	47088390	223	CDK16	16	+	HUMAN|HGNC=8749|UniProtKB=Q00536	CDK16	Cyclin-dependent kinase 16;CDK16;ortholog	CYCLIN-DEPENDENT KINASE 16 (PTHR24056:SF174)	non-receptor serine/threonine protein kinase(PC00167)	Homo sapiens	vesicle fusion to plasma membrane(GO:0099500);neuron projection development(GO:0031175);transcription, DNA-templated(GO:0006351);G1/S transition of mitotic cell cycle(GO:0000082);mitotic nuclear division(GO:0140014);regulation of transcription, DNA-templated(GO:0006355);protein phosphorylation(GO:0006468)
4633	chr4:1994129-1994351	chr4	1994129	1994351	222	NELFA		-	HUMAN|HGNC=12768|UniProtKB=Q9H3P2	NELFA	Negative elongation factor A;NELFA;ortholog	NEGATIVE ELONGATION FACTOR A (PTHR13328:SF4)		Homo sapiens
7045	chr6:43643008-43643230	chr6	43643008	43643230	222	MRPS18A		-	HUMAN|HGNC=14515|UniProtKB=Q9NVS2	MRPS18A	39S ribosomal protein S18a, mitochondrial;MRPS18A;ortholog	39S RIBOSOMAL PROTEIN S18A, MITOCHONDRIAL (PTHR13479:SF40)	ribosomal protein(PC00202)	Homo sapiens	translational elongation(GO:0006414)
8348	chr7:158622507-158622729	chr7	158622507	158622729	222	ESYT2	1	-	HUMAN|HGNC=22211|UniProtKB=A0FGR8	ESYT2	Extended synaptotagmin-2;ESYT2;ortholog	EXTENDED SYNAPTOTAGMIN-2 (PTHR45761:SF2)		Homo sapiens
8560	chr8:41814566-41814788	chr8	41814566	41814788	222	KAT6A		-	HUMAN|HGNC=13013|UniProtKB=Q92794	KAT6A	Histone acetyltransferase KAT6A;KAT6A;ortholog	HISTONE ACETYLTRANSFERASE KAT6A (PTHR10615:SF26)	histone modifying enzyme(PC00261)	Homo sapiens	histone H3 acetylation(GO:0043966);negative regulation of transcription, DNA-templated(GO:0045892);transcription by RNA polymerase II(GO:0006366);positive regulation of transcription by RNA polymerase II(GO:0045944)
11948	chr12:10365818-10366040	chr12	10365818	10366040	222	GABARAPL1		+	HUMAN|HGNC=4068|UniProtKB=Q9H0R8	GABARAPL1	Gamma-aminobutyric acid receptor-associated protein-like 1;GABARAPL1;ortholog	GAMMA-AMINOBUTYRIC ACID RECEPTOR-ASSOCIATED PROTEIN-LIKE 1 (PTHR10969:SF30)	non-motor microtubule binding protein(PC00166)	Homo sapiens	autophagosome assembly(GO:0000045);proteolysis(GO:0006508);cellular response to starvation(GO:0009267);autophagy of mitochondrion(GO:0000422)
12017	chr12:27175554-27175776	chr12	27175554	27175776	222	MED21		+	HUMAN|HGNC=11473|UniProtKB=Q13503	MED21	Mediator of RNA polymerase II transcription subunit 21;MED21;ortholog	MEDIATOR OF RNA POLYMERASE II TRANSCRIPTION SUBUNIT 21 (PTHR13381:SF1)	DNA-directed RNA polymerase(PC00019)	Homo sapiens	transcription by RNA polymerase II(GO:0006366);regulation of transcription by RNA polymerase II(GO:0006357)
12881	chr12:132811357-132811579	chr12	132811357	132811579	222	GALNT9		-	HUMAN|HGNC=4131|UniProtKB=Q9HCQ5	GALNT9	Polypeptide N-acetylgalactosaminyltransferase 9;GALNT9;ortholog	POLYPEPTIDE N-ACETYLGALACTOSAMINYLTRANSFERASE 9 (PTHR11675:SF28)	glycosyltransferase(PC00111)	Homo sapiens
15476	chr15:74628576-74628798	chr15	74628576	74628798	222	CCDC33	17	+	HUMAN|HGNC=26552|UniProtKB=Q8N5R6	CCDC33	Coiled-coil domain-containing protein 33;CCDC33;ortholog	COILED-COIL DOMAIN-CONTAINING PROTEIN 33 (PTHR21623:SF2)		Homo sapiens
21398	chr20:61919661-61919883	chr20	61919661	61919883	222	ARFGAP1	13	+	HUMAN|HGNC=661|UniProtKB=Q9NP61	ARFGAP3,ARFGAP1	ADP-ribosylation factor GTPase-activating protein 3;ARFGAP3;ortholog	ADP-RIBOSYLATION FACTOR GTPASE-ACTIVATING PROTEIN 3 (PTHR45686:SF1)	GTPase-activating protein(PC00257)	Homo sapiens	vesicle targeting, to, from or within Golgi(GO:0048199);Golgi vesicle budding(GO:0048194)
2595	chr2:149449189-149449410	chr2	149449189	149449410	221	EPC2		+	HUMAN|HGNC=24543|UniProtKB=Q52LR7	EPC2	Enhancer of polycomb homolog 2;EPC2;ortholog	ENHANCER OF POLYCOMB HOMOLOG 2 (PTHR14898:SF4)	chromatin/chromatin-binding, or -regulatory protein(PC00077)	Homo sapiens	transcription by RNA polymerase II(GO:0006366);regulation of transcription by RNA polymerase II(GO:0006357)
15431	chr15:70389137-70389358	chr15	70389137	70389358	221	TLE3	1	-	HUMAN|HGNC=11839|UniProtKB=Q04726	TLE3	Transducin-like enhancer protein 3;TLE3;ortholog	TRANSDUCIN-LIKE ENHANCER PROTEIN 3 (PTHR10814:SF24)	transcription cofactor(PC00217)	Homo sapiens	negative regulation of canonical Wnt signaling pathway(GO:0090090);canonical Wnt signaling pathway(GO:0060070)	Wnt signaling pathway->Transducin-like Enhance of Split 1-3;;
17329	chr17:16745276-16745497	chr17	16745276	16745497	221	KRT17P1	2	-
17373	chr17:18584706-18584927	chr17	18584706	18584927	221	ZNF286B		-	HUMAN|HGNC=33241|UniProtKB=P0CG31	ZNF286B	Putative zinc finger protein 286B;ZNF286B;ortholog	ZINC FINGER PROTEIN 286A-RELATED (PTHR24377:SF217)		Homo sapiens	transcription by RNA polymerase II(GO:0006366);regulation of transcription by RNA polymerase II(GO:0006357)
18827	chr18:10666589-10666810	chr18	10666589	10666810	221	PIEZO2	2	-	HUMAN|HGNC=26270|UniProtKB=Q9H5I5	PIEZO2	Piezo-type mechanosensitive ion channel component 2;PIEZO2;ortholog	PIEZO-TYPE MECHANOSENSITIVE ION CHANNEL COMPONENT 2 (PTHR13167:SF24)		Homo sapiens	detection of mechanical stimulus(GO:0050982);regulation of membrane potential(GO:0042391);cellular response to external stimulus(GO:0071496);cellular response to abiotic stimulus(GO:0071214)
4834	chr4:69874574-69874794	chr4	69874574	69874794	220	RP11-813N20.1	5	-
4841	chr4:70265249-70265469	chr4	70265249	70265469	220	RP11-790I12.1	5	+
6974	chr6:35992196-35992416	chr6	35992196	35992416	220	SLC26A8	1	-	HUMAN|HGNC=14468|UniProtKB=Q96RN1	SLC26A8	Testis anion transporter 1;SLC26A8;ortholog	TESTIS ANION TRANSPORTER 1 (PTHR11814:SF11)	transporter(PC00227)	Homo sapiens
16997	chr16:89217435-89217655	chr16	89217435	89217655	220	ACSF3		+	HUMAN|HGNC=27288|UniProtKB=Q4G176	ACSF3	Malonate--CoA ligase ACSF3, mitochondrial;ACSF3;ortholog	MALONATE--COA LIGASE ACSF3, MITOCHONDRIAL (PTHR24096:SF267)	ligase(PC00142)	Homo sapiens	fatty acid biosynthetic process(GO:0006633)
18744	chr17:80065277-80065497	chr17	80065277	80065497	220	CCDC57		-	HUMAN|HGNC=27564|UniProtKB=Q2TAC2	AC132872,CCDC57	Coiled-coil domain-containing protein 57;CCDC57;ortholog	COILED-COIL DOMAIN-CONTAINING PROTEIN 57 (PTHR46725:SF1)		Homo sapiens
6622	chr5:176981030-176981249	chr5	176981030	176981249	219	FAM193B	1	-	HUMAN|HGNC=25524|UniProtKB=Q96PV7	FAM193B	Protein FAM193B;FAM193B;ortholog	PROTEIN FAM193B (PTHR15109:SF3)		Homo sapiens
7200	chr6:109849735-109849954	chr6	109849735	109849954	219	AK9	5	-	HUMAN|HGNC=33814|UniProtKB=Q5TCS8	AK9	Adenylate kinase 9;AK9;ortholog	ADENYLATE KINASE 9 (PTHR23359:SF148)	nucleotide kinase(PC00172)	Homo sapiens	ATP generation from ADP(GO:0006757);AMP metabolic process(GO:0046033);ATP biosynthetic process(GO:0006754)
9659	chr9:140007948-140008167	chr9	140007948	140008167	219	DPP7		-	HUMAN|HGNC=14892|UniProtKB=Q9UHL4	DPP7	Dipeptidyl peptidase 2;DPP7;ortholog	DIPEPTIDYL PEPTIDASE 2 (PTHR11010:SF107)	serine protease(PC00203)	Homo sapiens	proteolysis(GO:0006508)
11868	chr12:6442313-6442532	chr12	6442313	6442532	219	TNFRSF1A		-	HUMAN|HGNC=11916|UniProtKB=P19438	TNFRSF1A	Tumor necrosis factor receptor superfamily member 1A;TNFRSF1A;ortholog	TUMOR NECROSIS FACTOR RECEPTOR SUPERFAMILY MEMBER 1A (PTHR46861:SF1)	transmembrane signal receptor(PC00197)	Homo sapiens	inflammatory response(GO:0006954)	Apoptosis signaling pathway->Tumor necrosis factor receptor 1;;
14918	chr15:45407563-45407782	chr15	45407563	45407782	219	DUOXA2		+	HUMAN|HGNC=32698|UniProtKB=Q1HG44	DUOXA2	Dual oxidase maturation factor 2;DUOXA2;ortholog	DUAL OXIDASE MATURATION FACTOR 2 (PTHR31158:SF2)	oxidase(PC00175)	Homo sapiens
17140	chr17:6662574-6662793	chr17	6662574	6662793	219	XAF1		+	HUMAN|HGNC=30932|UniProtKB=Q6GPH4	XAF1	XIAP-associated factor 1;XAF1;ortholog	XIAP-ASSOCIATED FACTOR 1 (PTHR16295:SF17)		Homo sapiens	mitochondrion organization(GO:0007005)
18224	chr17:42018612-42018831	chr17	42018612	42018831	219	PPY		-	HUMAN|HGNC=9327|UniProtKB=P01298	PNP,PPY	Pancreatic prohormone;PPY;ortholog	PANCREATIC PROHORMONE (PTHR10533:SF2)	intercellular signal molecule(PC00207)	Homo sapiens	neuropeptide signaling pathway(GO:0007218);behavior(GO:0007610)
20970	chr19:53357141-53357360	chr19	53357141	53357360	219	ZNF468		-	HUMAN|HGNC=33105|UniProtKB=Q5VIY5	ZNF468	Zinc finger protein 468;ZNF468;ortholog	ZINC FINGER PROTEIN 468 (PTHR24377:SF875)		Homo sapiens	transcription by RNA polymerase II(GO:0006366);regulation of transcription by RNA polymerase II(GO:0006357)
22015	chrX:1317789-1318008	chrX	1317789	1318008	219	CRLF2		-	HUMAN|HGNC=14281|UniProtKB=Q9HC73	CRLF2	Cytokine receptor-like factor 2;CRLF2;ortholog	CYTOKINE RECEPTOR-LIKE FACTOR 2 (PTHR23036:SF163)	transmembrane signal receptor(PC00197)	Homo sapiens	cytokine-mediated signaling pathway(GO:0019221)
22402	chrY:1267789-1268008	chrY	1267789	1268008	219	.		.
9109	chr9:96079913-96080131	chr9	96079913	96080131	218	WNK2		+	HUMAN|HGNC=14542|UniProtKB=Q9Y3S1	WNK2	Serine/threonine-protein kinase WNK2;WNK2;ortholog	SERINE/THREONINE-PROTEIN KINASE WNK2 (PTHR13902:SF10)	non-receptor serine/threonine protein kinase(PC00167)	Homo sapiens	regulation of sodium ion transport(GO:0002028);potassium ion transmembrane transport(GO:0071805);calcium ion transport(GO:0006816);positive regulation of calcium ion transport(GO:0051928);negative regulation of transport(GO:0051051);ion homeostasis(GO:0050801);sodium ion transmembrane transport(GO:0035725);regulation of potassium ion transmembrane transport(GO:1901379);positive regulation of ion …
10757	chr11:12696163-12696381	chr11	12696163	12696381	218	TEAD1	1	+	HUMAN|HGNC=11714|UniProtKB=P28347	TEAD1	Transcriptional enhancer factor TEF-1;TEAD1;ortholog	TRANSCRIPTIONAL ENHANCER FACTOR TEF-1 (PTHR11834:SF4)	DNA-binding transcription factor(PC00218)	Homo sapiens	transcription by RNA polymerase II(GO:0006366);embryonic organ development(GO:0048568);hippo signaling(GO:0035329);regulation of transcription by RNA polymerase II(GO:0006357)
12854	chr12:124572810-124573028	chr12	124572810	124573028	218	RP11-214K3.24	1	+
16527	chr16:28995620-28995838	chr16	28995620	28995838	218	SPNS1	13	+	HUMAN|HGNC=30621|UniProtKB=Q9H2V7	SPNS1	Protein spinster homolog 1;SPNS1;ortholog	PROTEIN SPINSTER HOMOLOG 1 (PTHR23505:SF13)	transporter(PC00227)	Homo sapiens
19663	chr19:8026278-8026496	chr19	8026278	8026496	218	ELAVL1	6	-	HUMAN|HGNC=3312|UniProtKB=Q15717	ELAVL1	ELAV-like protein 1;ELAVL1;ortholog	ELAV-LIKE PROTEIN 1 (PTHR10352:SF13)	translation initiation factor(PC00224)	Homo sapiens		CCKR signaling map->HuR;;CCKR signaling map->HuR;;CCKR signaling map->HuR;;;;
20870	chr19:49983856-49984074	chr19	49983856	49984074	218	FLT3LG	8	+	HUMAN|HGNC=3766|UniProtKB=P49771	FLT3LG	Fms-related tyrosine kinase 3 ligand;FLT3LG;ortholog	FMS-RELATED TYROSINE KINASE 3 LIGAND (PTHR11032:SF1)	cytokine(PC00083)	Homo sapiens	cell population proliferation(GO:0008283);positive regulation of cell population proliferation(GO:0008284)
3017	chr2:220495960-220496177	chr2	220495960	220496177	217	SLC4A3		+	HUMAN|HGNC=11029|UniProtKB=P48751	SLC4A3	Anion exchange protein 3;SLC4A3;ortholog	ANION EXCHANGE PROTEIN 3 (PTHR11453:SF15)	secondary carrier transporter(PC00258)	Homo sapiens	regulation of intracellular pH(GO:0051453);transmembrane transport(GO:0055085);organic anion transport(GO:0015711)
9058	chr9:72002856-72003073	chr9	72002856	72003073	217	FAM189A2		+	HUMAN|HGNC=24820|UniProtKB=Q15884	FAM189A2	Protein FAM189A2;FAM189A2;ortholog	PROTEIN FAM189A2 (PTHR17615:SF8)		Homo sapiens
21861	chr22:37538574-37538791	chr22	37538574	37538791	217	IL2RB		-	HUMAN|HGNC=6009|UniProtKB=P14784	IL2RB	Interleukin-2 receptor subunit beta;IL2RB;ortholog	INTERLEUKIN-2 RECEPTOR SUBUNIT BETA (PTHR23037:SF30)	transmembrane signal receptor(PC00197)	Homo sapiens		Interleukin signaling pathway->Interleukin receptor beta subunit;;
3156	chr2:242263823-242264039	chr2	242263823	242264039	216	SEPT2		+	HUMAN|HGNC=7729|UniProtKB=Q15019	SEPT2	Septin-2;SEPTIN2;ortholog	SEPTIN-2 (PTHR18884:SF67)	cytoskeletal protein(PC00085)	Homo sapiens	cytoskeleton-dependent cytokinesis(GO:0061640);membrane fission(GO:0090148);intraciliary transport involved in cilium assembly(GO:0035735);vesicle targeting, trans-Golgi to periciliary membrane compartment(GO:0097712);axoneme assembly(GO:0035082);ciliary transition zone assembly(GO:1905349);protein localization to cilium(GO:0061512)	Parkinson disease->Cell division cycle-related protein 1;;
4522	chr3:189561985-189562201	chr3	189561985	189562201	216	TP63		+	HUMAN|HGNC=15979|UniProtKB=Q9H3D4	TP63	Tumor protein 63;TP63;ortholog	TUMOR PROTEIN 63 (PTHR11447:SF8)	P53-like transcription factor(PC00253)	Homo sapiens	transcription by RNA polymerase II(GO:0006366);regulation of transcription by RNA polymerase II(GO:0006357)	p53 pathway by glucose deprivation->Tumor protein p53;;p53 pathway->Tumor protein p53;;p53 pathway->Tumor protein p53;;P53 pathway feedback loops 1->Tumor protein p53;;Huntington disease->Tumor protein p53;;P53 pathway feedback loops 1->Tumor protein p73 delta-N variant;;p53 pathway feedback loops 2->Tumor protein p53;;P53 pathway feedback loops 1->Tumor protein p73 delta-N variant;;;;;;;;;
9633	chr9:139304325-139304541	chr9	139304325	139304541	216	SDCCAG3		-
11520	chr11:73965405-73965621	chr11	73965405	73965621	216	PPME1	14	+	HUMAN|HGNC=30178|UniProtKB=Q9Y570	PPME1	Protein phosphatase methylesterase 1;PPME1;ortholog	PROTEIN PHOSPHATASE METHYLESTERASE 1 (PTHR14189:SF0)	protein modifying enzyme(PC00260)	Homo sapiens	protein demethylation(GO:0006482)
21393	chr20:61477253-61477469	chr20	61477253	61477469	216	DPH3P1	1	+	HUMAN|HGNC=16136|UniProtKB=Q9H4G8	DPH3P1	Putative DPH3 homolog B;DPH3P1;ortholog	DPH3 HOMOLOG B-RELATED (PTHR21454:SF23)		Homo sapiens	regulation of translation(GO:0006417);peptidyl-amino acid modification(GO:0018193);cytoplasmic translation(GO:0002181);tRNA wobble uridine modification(GO:0002098);translational elongation(GO:0006414)
236	chr1:22453759-22453974	chr1	22453759	22453974	215	WNT4		-	HUMAN|HGNC=12783|UniProtKB=P56705	WNT4	Protein Wnt-4;WNT4;ortholog	PROTEIN WNT-4 (PTHR12027:SF101)	intercellular signal molecule(PC00207)	Homo sapiens	neuron differentiation(GO:0030182);cell fate commitment(GO:0045165);canonical Wnt signaling pathway(GO:0060070)	Alzheimer disease-presenilin pathway->Wingless-type MMTV integration site family member;;Angiogenesis->Wingless-type MMTV integration site family member;;Cadherin signaling pathway->Wingless-type MMTV integration site family member;;Wnt signaling pathway->Wingless-type MMTV integration site family member;;;;;
9386	chr9:135106681-135106896	chr9	135106681	135106896	215	NTNG2		+	HUMAN|HGNC=14288|UniProtKB=Q96CW9	NTNG2	Netrin-G2;NTNG2;ortholog	NETRIN-G2 (PTHR10574:SF27)	extracellular matrix protein(PC00102)	Homo sapiens	motor neuron axon guidance(GO:0008045);tissue development(GO:0009888);animal organ morphogenesis(GO:0009887);dendrite development(GO:0016358)	Axon guidance mediated by netrin->Netrin;;Axon guidance mediated by Slit/Robo->Netrin;;;
10136	chr10:89117807-89118022	chr10	89117807	89118022	215	NUTM2D	1	+	HUMAN|HGNC=23447|UniProtKB=Q5VT03	NUTM2D	NUT family member 2D;NUTM2D;ortholog	NUT FAMILY MEMBER 2A-RELATED (PTHR22879:SF14)		Homo sapiens
15619	chr15:90617522-90617737	chr15	90617522	90617737	215	ZNF710		+	HUMAN|HGNC=25352|UniProtKB=Q8N1W2	ZNF710	Zinc finger protein 710;ZNF710;ortholog	ZINC FINGER PROTEIN 710 (PTHR24390:SF43)	C2H2 zinc finger transcription factor(PC00248)	Homo sapiens	transcription by RNA polymerase II(GO:0006366);regulation of transcription by RNA polymerase II(GO:0006357)
15739	chr16:836611-836826	chr16	836611	836826	215	RPUSD1		-	HUMAN|HGNC=14173|UniProtKB=Q9UJJ7	RPUSD1	RNA pseudouridylate synthase domain-containing protein 1;RPUSD1;ortholog	RNA PSEUDOURIDYLATE SYNTHASE DOMAIN-CONTAINING PROTEIN 1 (PTHR21600:SF34)	RNA processing factor(PC00147)	Homo sapiens	rRNA modification(GO:0000154);pseudouridine synthesis(GO:0001522)
18688	chr17:78397818-78398033	chr17	78397818	78398033	215	ENDOV		+	HUMAN|HGNC=26640|UniProtKB=Q8N8Q3	ENDOV	Endonuclease V;ENDOV;ortholog	ENDONUCLEASE V (PTHR28511:SF1)		Homo sapiens
6921	chr6:31979928-31980142	chr6	31979928	31980142	214	TNXA	1	-	HUMAN|HGNC=11975|UniProtKB=Q16473	TNXA	Putative tenascin-XA;TNXA;ortholog	TENASCIN-X-RELATED (PTHR46708:SF3)	extracellular matrix protein(PC00102)	Homo sapiens
9011	chr9:34617667-34617881	chr9	34617667	34617881	214	DCTN3		-	HUMAN|HGNC=2713|UniProtKB=O75935	DCTN3	Dynactin subunit 3;DCTN3;ortholog	DYNACTIN SUBUNIT 3 (PTHR28360:SF1)	microtubule binding motor protein(PC00156)	Homo sapiens	cytoskeleton-dependent cytokinesis(GO:0061640);membrane fission(GO:0090148)
9765	chr10:19777888-19778102	chr10	19777888	19778102	214	MALRD1	15	+	HUMAN|HGNC=24331|UniProtKB=Q5VYJ5	MALRD1	MAM and LDL-receptor class A domain-containing protein 1;MALRD1;ortholog	MAM AND LDL-RECEPTOR CLASS A DOMAIN-CONTAINING PROTEIN 1 (PTHR23282:SF101)		Homo sapiens
10666	chr11:3388073-3388287	chr11	3388073	3388287	214	ZNF195		-	HUMAN|HGNC=12986|UniProtKB=O14628	ZNF195	Zinc finger protein 195;ZNF195;ortholog	ZINC FINGER PROTEIN 195 (PTHR24384:SF87)	DNA-binding transcription factor(PC00218)	Homo sapiens	transcription, DNA-templated(GO:0006351);regulation of transcription, DNA-templated(GO:0006355)
17449	chr17:27282651-27282865	chr17	27282651	27282865	214	SEZ6	17	-	HUMAN|HGNC=15955|UniProtKB=Q53EL9	SEZ6	Seizure protein 6 homolog;SEZ6;ortholog	SEIZURE PROTEIN 6 HOMOLOG (PTHR45656:SF1)		Homo sapiens
20669	chr19:41826375-41826589	chr19	41826375	41826589	214	CCDC97		+	HUMAN|HGNC=28289|UniProtKB=Q96F63	CCDC97	Coiled-coil domain-containing protein 97;CCDC97;ortholog	COILED-COIL DOMAIN-CONTAINING PROTEIN 97 (PTHR31840:SF1)		Homo sapiens
7334	chr6:152688139-152688352	chr6	152688139	152688352	213	SYNE1		-	HUMAN|HGNC=17089|UniProtKB=Q8NF91	SYNE1	Nesprin-1;SYNE1;ortholog	NESPRIN-1 (PTHR14514:SF3)		Homo sapiens
10887	chr11:32996889-32997102	chr11	32996889	32997102	213	QSER1		+	HUMAN|HGNC=26154|UniProtKB=Q2KHR3	QSER1	Glutamine and serine-rich protein 1;QSER1;ortholog	GLUTAMINE AND SERINE-RICH PROTEIN 1 (PTHR14709:SF2)		Homo sapiens
14926	chr15:45740746-45740959	chr15	45740746	45740959	213	C15orf48	5	+	HUMAN|HGNC=29898|UniProtKB=Q9C002	C15orf48	Normal mucosa of esophagus-specific gene 1 protein;NMES1;ortholog	NORMAL MUCOSA OF ESOPHAGUS-SPECIFIC GENE 1 PROTEIN (PTHR14256:SF3)	oxidoreductase(PC00176)	Homo sapiens
15445	chr15:72185305-72185518	chr15	72185305	72185518	213	MYO9A		-	HUMAN|HGNC=7608|UniProtKB=B2RTY4	MYO9A	Unconventional myosin-IXa;MYO9A;ortholog	UNCONVENTIONAL MYOSIN-IXA (PTHR46184:SF3)		Homo sapiens		Nicotinic acetylcholine receptor signaling pathway->Myosin;;
17529	chr17:33986782-33986995	chr17	33986782	33986995	213	AP2B1		+	HUMAN|HGNC=563|UniProtKB=P63010	AP2B1	AP-2 complex subunit beta;AP2B1;ortholog	AP-2 COMPLEX SUBUNIT BETA (PTHR11134:SF9)	membrane traffic protein(PC00150)	Homo sapiens	vesicle-mediated transport(GO:0016192)
19097	chr18:43677924-43678137	chr18	43677924	43678137	213	ATP5A1		-
20984	chr19:54656917-54657130	chr19	54656917	54657130	213	CNOT3		+	HUMAN|HGNC=7879|UniProtKB=O75175	CNOT3	CCR4-NOT transcription complex subunit 3;CNOT3;ortholog	CCR4-NOT TRANSCRIPTION COMPLEX SUBUNIT 3 (PTHR23326:SF1)	general transcription factor(PC00259)	Homo sapiens	gene expression(GO:0010467);nuclear-transcribed mRNA poly(A) tail shortening(GO:0000289)
9792	chr10:27793907-27794119	chr10	27793907	27794119	212	RAB18		+	HUMAN|HGNC=14244|UniProtKB=Q9NP72	RAB18	Ras-related protein Rab-18;RAB18;ortholog	RAS-RELATED PROTEIN RAB-18 (PTHR24073:SF285)		Homo sapiens	intracellular protein transport(GO:0006886)
16587	chr16:30485285-30485497	chr16	30485285	30485497	212	ITGAL		+	HUMAN|HGNC=6148|UniProtKB=P20701	ITGAL	Integrin alpha-L;ITGAL;ortholog	INTEGRIN ALPHA-L (PTHR23220:SF84)	integrin(PC00126)	Homo sapiens		Inflammation mediated by chemokine and cytokine signaling pathway->Integrin;;Integrin signalling pathway->Integrin alpha;;;
21414	chr20:62701174-62701386	chr20	62701174	62701386	212	TCEA2		+	HUMAN|HGNC=11614|UniProtKB=Q15560	TCEA2	Transcription elongation factor A protein 2;TCEA2;ortholog	TRANSCRIPTION ELONGATION FACTOR A PROTEIN 2 (PTHR11477:SF3)	general transcription factor(PC00259)	Homo sapiens
166	chr1:16713996-16714207	chr1	16713996	16714207	211	SZRD1		+	HUMAN|HGNC=30232|UniProtKB=Q7Z422	SZRD1	SUZ domain-containing protein 1;SZRD1;ortholog	SUZ DOMAIN-CONTAINING PROTEIN 1 (PTHR31796:SF4)		Homo sapiens
6776	chr6:9707994-9708205	chr6	9707994	9708205	211	OFCC1	8	-	HUMAN|HGNC=21017|UniProtKB=Q8IZS5	OFCC1	Orofacial cleft 1 candidate gene 1 protein;OFCC1;ortholog			Homo sapiens
8463	chr8:23105499-23105710	chr8	23105499	23105710	211	CHMP7		+	HUMAN|HGNC=28439|UniProtKB=Q8WUX9	CHMP7	Charged multivesicular body protein 7;CHMP7;ortholog	CHARGED MULTIVESICULAR BODY PROTEIN 7 (PTHR22761:SF21)	membrane traffic protein(PC00150)	Homo sapiens	vesicle budding from membrane(GO:0006900);late endosome to vacuole transport via multivesicular body sorting pathway(GO:0032511)
9612	chr9:136294819-136295030	chr9	136294819	136295030	211	ADAMTS13		+	HUMAN|HGNC=1366|UniProtKB=Q76LX8	ADAMTS13	A disintegrin and metalloproteinase with thrombospondin motifs 13;ADAMTS13;ortholog	A DISINTEGRIN AND METALLOPROTEINASE WITH THROMBOSPONDIN MOTIFS 13 (PTHR13723:SF20)	metalloprotease(PC00153)	Homo sapiens	extracellular matrix organization(GO:0030198)
10790	chr11:18218684-18218895	chr11	18218684	18218895	211	RP11-113D6.9	1	+
14283	chr14:58063404-58063615	chr14	58063404	58063615	211	SLC35F4	1	-	HUMAN|HGNC=19845|UniProtKB=A4IF30	SLC35F4	Solute carrier family 35 member F4;SLC35F4;ortholog	SOLUTE CARRIER FAMILY 35 MEMBER F4 (PTHR19346:SF2)		Homo sapiens
14519	chr14:96968718-96968929	chr14	96968718	96968929	211	PAPOLA	1	+	HUMAN|HGNC=14981|UniProtKB=P51003	PAPOLA	Poly(A) polymerase alpha;PAPOLA;ortholog	POLY(A) POLYMERASE ALPHA (PTHR10682:SF9)	mRNA polyadenylation factor(PC00146)	Homo sapiens	mRNA polyadenylation(GO:0006378)
20197	chr19:21128304-21128515	chr19	21128304	21128515	211	ZNF85		+	HUMAN|HGNC=13160|UniProtKB=Q03923	ZNF85	Zinc finger protein 85;ZNF85;ortholog	ZINC FINGER PROTEIN 85-RELATED (PTHR24384:SF110)	DNA-binding transcription factor(PC00218)	Homo sapiens	transcription, DNA-templated(GO:0006351);regulation of transcription, DNA-templated(GO:0006355)
7027	chr6:43196788-43196998	chr6	43196788	43196998	210	DNPH1		-	HUMAN|HGNC=21218|UniProtKB=O43598	DNPH1	2'-deoxynucleoside 5'-phosphate N-hydrolase 1;DNPH1;ortholog	2'-DEOXYNUCLEOSIDE 5'-PHOSPHATE N-HYDROLASE 1 (PTHR15364:SF0)	hydrolase(PC00121)	Homo sapiens	nucleoside phosphate catabolic process(GO:1901292);nucleoside monophosphate metabolic process(GO:0009123)
8636	chr8:68112420-68112630	chr8	68112420	68112630	210	ARFGEF1		-	HUMAN|HGNC=15772|UniProtKB=Q9Y6D6	ARFGEF1	Brefeldin A-inhibited guanine nucleotide-exchange protein 1;ARFGEF1;ortholog	BREFELDIN A-INHIBITED GUANINE NUCLEOTIDE-EXCHANGE PROTEIN 1 (PTHR10663:SF137)	guanyl-nucleotide exchange factor(PC00113)	Homo sapiens
10506	chr11:404323-404533	chr11	404323	404533	210	PKP3		+	HUMAN|HGNC=9025|UniProtKB=Q9Y446	PKP3	Plakophilin-3;PKP3;ortholog	PLAKOPHILIN-3 (PTHR10372:SF1)	intermediate filament binding protein(PC00130)	Homo sapiens	cell-cell junction assembly(GO:0007043);cell-cell adhesion(GO:0098609)
17115	chr17:4793516-4793726	chr17	4793516	4793726	210	MINK1		+	HUMAN|HGNC=17565|UniProtKB=Q8N4C8	MINK1	Misshapen-like kinase 1;MINK1;ortholog	MISSHAPEN-LIKE KINASE 1 (PTHR48015:SF11)	non-receptor serine/threonine protein kinase(PC00167)	Homo sapiens	MAPK cascade(GO:0000165);stress-activated protein kinase signaling cascade(GO:0031098);neuron projection morphogenesis(GO:0048812);activation of protein kinase activity(GO:0032147);actin cytoskeleton reorganization(GO:0031532)
18680	chr17:77925784-77925994	chr17	77925784	77925994	210	TBC1D16		-	HUMAN|HGNC=28356|UniProtKB=Q8TBP0	TBC1D16	TBC1 domain family member 16;TBC1D16;ortholog	TBC1 DOMAIN FAMILY MEMBER 16 (PTHR22957:SF626)	GTPase-activating protein(PC00257)	Homo sapiens	intracellular protein transport(GO:0006886);positive regulation of GTPase activity(GO:0043547)
18793	chr18:2582100-2582310	chr18	2582100	2582310	210	NDC80		+	HUMAN|HGNC=16909|UniProtKB=O14777	NDC80	Kinetochore protein NDC80 homolog;NDC80;ortholog	KINETOCHORE PROTEIN NDC80 HOMOLOG (PTHR10643:SF2)	transcription cofactor(PC00217)	Homo sapiens	attachment of mitotic spindle microtubules to kinetochore(GO:0051315)
19335	chr18:74700045-74700255	chr18	74700045	74700255	210	MBP		-	HUMAN|HGNC=9362|UniProtKB=P13727	MBP	Bone marrow proteoglycan;PRG2;ortholog	BONE MARROW PROTEOGLYCAN (PTHR10068:SF16)	extracellular matrix structural protein(PC00103)	Homo sapiens
3075	chr2:234227441-234227650	chr2	234227441	234227650	209	SAG	4	+	HUMAN|HGNC=10521|UniProtKB=P10523	SAG	S-arrestin;SAG;ortholog	S-ARRESTIN (PTHR11792:SF15)	scaffold/adaptor protein(PC00226)	Homo sapiens	negative regulation of signal transduction(GO:0009968);vesicle budding from membrane(GO:0006900);G protein-coupled receptor signaling pathway(GO:0007186);membrane invagination(GO:0010324);regulation of G protein-coupled receptor signaling pathway(GO:0008277);receptor internalization(GO:0031623)	Wnt signaling pathway->beta-arrestin;;Heterotrimeric G-protein signaling pathway-rod outer segment phototransduction->beta-arrestin;;;
3435	chr3:14583379-14583588	chr3	14583379	14583588	209	GRIP2	1	-	HUMAN|HGNC=23841|UniProtKB=Q9C0E4	GRIP2	Glutamate receptor-interacting protein 2;GRIP2;ortholog	GLUTAMATE RECEPTOR-INTERACTING PROTEIN 2 (PTHR46227:SF4)		Homo sapiens	retrograde transport, endosome to plasma membrane(GO:1990126);neurotransmitter receptor transport to postsynaptic membrane(GO:0098969);intracellular protein transport(GO:0006886);protein localization to plasma membrane(GO:0072659)
6809	chr6:12749666-12749875	chr6	12749666	12749875	209	PHACTR1		+	HUMAN|HGNC=20990|UniProtKB=Q9C0D0	PHACTR1	Phosphatase and actin regulator 1;PHACTR1;ortholog	PHOSPHATASE AND ACTIN REGULATOR 1 (PTHR12751:SF6)	phosphatase modulator(PC00184)	Homo sapiens	cell motility(GO:0048870);stress fiber assembly(GO:0043149)
19621	chr19:6392213-6392421	chr19	6392213	6392421	208	GTF2F1		-	HUMAN|HGNC=4652|UniProtKB=P35269	GTF2F1	General transcription factor IIF subunit 1;GTF2F1;ortholog	GENERAL TRANSCRIPTION FACTOR IIF SUBUNIT 1 (PTHR13011:SF0)	general transcription factor(PC00259)	Homo sapiens	positive regulation of transcription by RNA polymerase II(GO:0045944);transcription initiation from RNA polymerase II promoter(GO:0006367);transcription elongation from RNA polymerase II promoter(GO:0006368)	General transcription regulation->General transcription factor IIF, polypeptide 1, 74-KD;;Transcription regulation by bZIP transcription factor->General transcription factor IIF, polypeptide 1, 74-KD;;;
21788	chr22:30165708-30165916	chr22	30165708	30165916	208	UQCR10	2	+	HUMAN|HGNC=30863|UniProtKB=Q9UDW1	UQCR10	Cytochrome b-c1 complex subunit 9;UQCR10;ortholog	CYTOCHROME B-C1 COMPLEX SUBUNIT 9 (PTHR12980:SF0)	reductase(PC00198)	Homo sapiens	mitochondrial respiratory chain complex III assembly(GO:0034551);mitochondrial electron transport, ubiquinol to cytochrome c(GO:0006122);aerobic respiration(GO:0009060);ATP synthesis coupled proton transport(GO:0015986)
3063	chr2:233205433-233205640	chr2	233205433	233205640	207	DIS3L2		+	HUMAN|HGNC=28648|UniProtKB=Q8IYB7	DIS3L2	DIS3-like exonuclease 2;DIS3L2;ortholog	DIS3-LIKE EXONUCLEASE 2 (PTHR23355:SF9)	exoribonuclease(PC00099)	Homo sapiens
4261	chr3:127329621-127329828	chr3	127329621	127329828	207	MCM2		+	HUMAN|HGNC=6950|UniProtKB=P33993	MCM7,MCM2	DNA replication licensing factor MCM7;MCM7;ortholog	DNA REPLICATION LICENSING FACTOR MCM7 (PTHR11630:SF26)	DNA metabolism protein(PC00009)	Homo sapiens	DNA replication initiation(GO:0006270);double-strand break repair via break-induced replication(GO:0000727);DNA strand elongation involved in DNA replication(GO:0006271);DNA biosynthetic process(GO:0071897);pre-replicative complex assembly involved in nuclear cell cycle DNA replication(GO:0006267);DNA unwinding involved in DNA replication(GO:0006268)
7274	chr6:136476896-136477103	chr6	136476896	136477103	207	PDE7B		+	HUMAN|HGNC=8792|UniProtKB=Q9NP56	PDE7B	cAMP-specific 3',5'-cyclic phosphodiesterase 7B;PDE7B;ortholog	CAMP-SPECIFIC 3',5'-CYCLIC PHOSPHODIESTERASE 7B (PTHR11347:SF72)	phosphodiesterase(PC00185)	Homo sapiens	cAMP-mediated signaling(GO:0019933)
9682	chr9:141107473-141107680	chr9	141107473	141107680	207	FAM157B	2	+	HUMAN|HGNC=34080|UniProtKB=P0CG42	FAM157B	Putative protein FAM157B;FAM157B;ortholog			Homo sapiens
14412	chr14:77964788-77964995	chr14	77964788	77964995	207	ISM2		-	HUMAN|HGNC=23176|UniProtKB=Q6H9L7	ISM2	Isthmin-2;ISM2;ortholog	ISTHMIN-2 (PTHR10239:SF28)		Homo sapiens
15474	chr15:74483242-74483449	chr15	74483242	74483449	207	STRA6		-	HUMAN|HGNC=30650|UniProtKB=Q9BX79	STRA6	Receptor for retinol uptake STRA6;STRA6;ortholog	RECEPTOR FOR RETINOL UPTAKE STRA6 (PTHR21444:SF16)		Homo sapiens	lipid transport(GO:0006869);organic hydroxy compound transport(GO:0015850);carboxylic acid transmembrane transport(GO:1905039);monocarboxylic acid transport(GO:0015718);vitamin transmembrane transport(GO:0035461)
16246	chr16:12022889-12023096	chr16	12022889	12023096	207	RP11-166B2.1		-
16430	chr16:21417767-21417974	chr16	21417767	21417974	207	NPIPB3		-	HUMAN|HGNC=28989|UniProtKB=Q92617	NPIPB3	Nuclear pore complex-interacting protein family member B3;NPIPB3;ortholog	NUCLEAR PORE COMPLEX-INTERACTING PROTEIN FAMILY MEMBER B11-RELATED (PTHR15438:SF5)		Homo sapiens
16435	chr16:21850218-21850425	chr16	21850218	21850425	207	NPIPB4		-	HUMAN|HGNC=41985|UniProtKB=C9JG80	NPIPB4	Nuclear pore complex-interacting protein family member B4;NPIPB4;ortholog	NUCLEAR PORE COMPLEX-INTERACTING PROTEIN FAMILY MEMBER B11-RELATED (PTHR15438:SF5)		Homo sapiens
16457	chr16:22543586-22543793	chr16	22543586	22543793	207	NPIPB5		+	HUMAN|HGNC=37233|UniProtKB=A8MRT5	NPIPB5	Nuclear pore complex-interacting protein family member B5;NPIPB5;ortholog	NUCLEAR PORE COMPLEX-INTERACTING PROTEIN FAMILY MEMBER B11-RELATED (PTHR15438:SF5)		Homo sapiens
16517	chr16:28667989-28668196	chr16	28667989	28668196	207	NPIPB8	3	+	HUMAN|HGNC=37490|UniProtKB=E9PQR5	NPIPB8	Nuclear pore complex-interacting protein family member B8;NPIPB8;ortholog	NUCLEAR PORE COMPLEX-INTERACTING PROTEIN FAMILY MEMBER B15-RELATED (PTHR15438:SF4)		Homo sapiens
16530	chr16:29396763-29396970	chr16	29396763	29396970	207	NPIPB11		-	HUMAN|HGNC=37453|UniProtKB=E5RHQ5	NPIPB11	Nuclear pore complex-interacting protein family member B11;NPIPB11;ortholog	NUCLEAR PORE COMPLEX-INTERACTING PROTEIN FAMILY MEMBER B11-RELATED (PTHR15438:SF5)		Homo sapiens
16538	chr16:29498307-29498514	chr16	29498307	29498514	207	RP11-231C14.4		-
16578	chr16:30238277-30238484	chr16	30238277	30238484	207	RP11-347C12.1		-
20737	chr19:44808853-44809060	chr19	44808853	44809060	207	ZNF235		-	HUMAN|HGNC=12866|UniProtKB=Q14590	ZNF235	Zinc finger protein 235;ZNF235;ortholog	ZINC FINGER PROTEIN 235 (PTHR24377:SF954)		Homo sapiens	transcription by RNA polymerase II(GO:0006366);regulation of transcription by RNA polymerase II(GO:0006357)
20758	chr19:45882977-45883184	chr19	45882977	45883184	207	PPP1R13L	13	-	HUMAN|HGNC=18838|UniProtKB=Q8WUF5	PPP1R13L	RelA-associated inhibitor;PPP1R13L;ortholog	RELA-ASSOCIATED INHIBITOR (PTHR24164:SF4)		Homo sapiens	transcription by RNA polymerase II(GO:0006366);regulation of transcription by RNA polymerase II(GO:0006357)
3109	chr2:238969784-238969990	chr2	238969784	238969990	206	SCLY		+	HUMAN|HGNC=18161|UniProtKB=Q96I15	SCLY	Selenocysteine lyase;SCLY;ortholog	CYSTEINE DESULFURASE, MITOCHONDRIAL-RELATED (PTHR11601:SF34)	lyase(PC00144)	Homo sapiens
4530	chr3:193386204-193386410	chr3	193386204	193386410	206	OPA1		+	HUMAN|HGNC=8140|UniProtKB=O60313	OPA1	Dynamin-like 120 kDa protein, mitochondrial;OPA1;ortholog	DYNAMIN-LIKE 120 KDA PROTEIN, MITOCHONDRIAL (PTHR11566:SF67)	membrane traffic protein(PC00150)	Homo sapiens	protein polymerization(GO:0051258);membrane fission(GO:0090148);membrane fusion(GO:0061025);mitochondrial fission(GO:0000266)
7590	chr7:23053543-23053749	chr7	23053543	23053749	206	FAM126A	1	-	HUMAN|HGNC=24587|UniProtKB=Q9BYI3	FAM126A	Hyccin;FAM126A;ortholog	HYCCIN (PTHR31220:SF4)		Homo sapiens	phosphatidylinositol phosphorylation(GO:0046854);protein localization to plasma membrane(GO:0072659)
15723	chr16:819427-819633	chr16	819427	819633	206	MSLNL	16	-	HUMAN|HGNC=14170|UniProtKB=Q96KJ4	MSLNL	Mesothelin-like protein;MSLNL;ortholog	MESOTHELIN-LIKE PROTEIN (PTHR23412:SF15)	cell adhesion molecule(PC00069)	Homo sapiens	cell-matrix adhesion(GO:0007160)
16459	chr16:23091060-23091266	chr16	23091060	23091266	206	USP31		-	HUMAN|HGNC=20060|UniProtKB=Q70CQ4	USP31	Ubiquitin carboxyl-terminal hydrolase 31;USP31;ortholog	UBIQUITIN CARBOXYL-TERMINAL HYDROLASE 31 (PTHR21646:SF44)	cysteine protease(PC00081)	Homo sapiens
17129	chr17:5389182-5389388	chr17	5389182	5389388	206	DERL2		-	HUMAN|HGNC=17943|UniProtKB=Q9GZP9	DERL2	Derlin-2;DERL2;ortholog	DERLIN-2 (PTHR11009:SF5)	primary active transporter(PC00068)	Homo sapiens	endoplasmic reticulum unfolded protein response(GO:0030968);ubiquitin-dependent ERAD pathway(GO:0030433)
8197	chr7:148990841-148991046	chr7	148990841	148991046	205	ZNF783	11	+	HUMAN|HGNC=27222|UniProtKB=Q6ZMS7	ZNF783	Protein ZNF783;ZNF783;ortholog	PROTEIN ZNF783-RELATED (PTHR24390:SF97)	C2H2 zinc finger transcription factor(PC00248)	Homo sapiens	transcription by RNA polymerase II(GO:0006366);regulation of transcription by RNA polymerase II(GO:0006357)
10074	chr10:81073810-81074015	chr10	81073810	81074015	205	ZMIZ1	25	+	HUMAN|HGNC=16493|UniProtKB=Q9ULJ6	ZMIZ1	Zinc finger MIZ domain-containing protein 1;ZMIZ1;ortholog	ZINC FINGER MIZ DOMAIN-CONTAINING PROTEIN 1 (PTHR10782:SF7)		Homo sapiens	positive regulation of transcription, DNA-templated(GO:0045893);protein sumoylation(GO:0016925);chromatin organization involved in regulation of transcription(GO:0034401);transcription by RNA polymerase II(GO:0006366);regulation of gene expression, epigenetic(GO:0040029);regulation of transcription by RNA polymerase II(GO:0006357)
11485	chr11:72368894-72369099	chr11	72368894	72369099	205	PDE2A		-	HUMAN|HGNC=8777|UniProtKB=O00408	PDE2A	cGMP-dependent 3',5'-cyclic phosphodiesterase;PDE2A;ortholog	PDEASE DOMAIN-CONTAINING PROTEIN (PTHR11347:SF102)	phosphodiesterase(PC00185)	Homo sapiens	cGMP-mediated signaling(GO:0019934);cyclic nucleotide metabolic process(GO:0009187);positive regulation of gene expression(GO:0010628);purine ribonucleotide catabolic process(GO:0009154);gene expression(GO:0010467);regulation of mitochondrion organization(GO:0010821);negative regulation of cAMP-mediated signaling(GO:0043951);cAMP-mediated signaling(GO:0019933);mitochondrion organization(GO:000700…
11538	chr11:75439189-75439394	chr11	75439189	75439394	205	MOGAT2		+	HUMAN|HGNC=23248|UniProtKB=Q3SYC2	MOGAT2	2-acylglycerol O-acyltransferase 2;MOGAT2;ortholog	2-ACYLGLYCEROL O-ACYLTRANSFERASE 2 (PTHR12317:SF74)	acyltransferase(PC00042)	Homo sapiens	triglyceride biosynthetic process(GO:0019432)
11801	chr11:133821827-133822032	chr11	133821827	133822032	205	IGSF9B	1	-	HUMAN|HGNC=32326|UniProtKB=Q9UPX0	IGSF9B	Protein turtle homolog B;IGSF9B;ortholog	PROTEIN TURTLE HOMOLOG B (PTHR12231:SF240)		Homo sapiens
16139	chr16:2986673-2986878	chr16	2986673	2986878	205	FLYWCH1		+	HUMAN|HGNC=25404|UniProtKB=Q4VC44	FLYWCH1	FLYWCH-type zinc finger-containing protein 1;FLYWCH1;ortholog	FLYWCH-TYPE ZINC FINGER-CONTAINING PROTEIN 1 (PTHR31665:SF3)		Homo sapiens
18653	chr17:76166692-76166897	chr17	76166692	76166897	205	SYNGR2		+	HUMAN|HGNC=11499|UniProtKB=O43760	SYNGR2	Synaptogyrin-2;SYNGR2;ortholog	SYNAPTOGYRIN-2 (PTHR10838:SF30)	membrane trafficking regulatory protein(PC00151)	Homo sapiens
4593	chr3:197880076-197880280	chr3	197880076	197880280	204	FAM157A	2	+	HUMAN|HGNC=34079|UniProtKB=C9JC47	FAM157A	Putative protein FAM157A;FAM157A;ortholog			Homo sapiens
7187	chr6:109548648-109548852	chr6	109548648	109548852	204	C6orf183	14	+
10372	chr10:94822752-94822956	chr10	94822752	94822956	204	CYP26C1		+	HUMAN|HGNC=20577|UniProtKB=Q6V0L0	CYP26C1	Cytochrome P450 26C1;CYP26C1;ortholog	CYTOCHROME P450 26C1 (PTHR24286:SF100)	oxygenase(PC00177)	Homo sapiens	oxidation-reduction process(GO:0055114);sterol metabolic process(GO:0016125)
11774	chr11:124659636-124659840	chr11	124659636	124659840	204	MSANTD2		-	HUMAN|HGNC=26266|UniProtKB=Q6P1R3	MSANTD2	Myb/SANT-like DNA-binding domain-containing protein 2;MSANTD2;ortholog	MYB/SANT-LIKE DNA-BINDING DOMAIN-CONTAINING PROTEIN 2 (PTHR46933:SF1)		Homo sapiens
12350	chr12:56330436-56330640	chr12	56330436	56330640	204	DGKA		+	HUMAN|HGNC=2849|UniProtKB=P23743	DGKA	Diacylglycerol kinase alpha;DGKA;ortholog	DIACYLGLYCEROL KINASE ALPHA (PTHR11255:SF38)	kinase(PC00137)	Homo sapiens	acylglycerol metabolic process(GO:0006639);phosphorylation(GO:0016310);intracellular signal transduction(GO:0035556);lipid modification(GO:0030258)	p53 pathway->Cell division cycle 2;;p53 pathway->Cyclin-dependent kinase 2;;p53 pathway feedback loops 2->Cyclin-dependent kinase 2;;;;
15557	chr15:81244433-81244637	chr15	81244433	81244637	204	MESDC2	4	-	HUMAN|HGNC=13520|UniProtKB=Q14696	MESDC2	LRP chaperone MESD;MESD;ortholog	LRP CHAPERONE MESD (PTHR17600:SF2)		Homo sapiens
163	chr1:16532835-16533038	chr1	16532835	16533038	203	ARHGEF19		-	HUMAN|HGNC=26604|UniProtKB=Q8IW93	ARHGEF19	Rho guanine nucleotide exchange factor 19;ARHGEF19;ortholog	RHO GUANINE NUCLEOTIDE EXCHANGE FACTOR 19 (PTHR12845:SF6)	guanyl-nucleotide exchange factor(PC00113)	Homo sapiens	regulation of actin cytoskeleton organization(GO:0032956);actin cytoskeleton organization(GO:0030036);positive regulation of GTPase activity(GO:0043547)
2293	chr2:85572894-85573097	chr2	85572894	85573097	203	RETSAT		-	HUMAN|HGNC=25991|UniProtKB=Q6NUM9	RETSAT	All-trans-retinol 13,14-reductase;RETSAT;ortholog	ALL-TRANS-RETINOL 13,14-REDUCTASE (PTHR46091:SF1)		Homo sapiens
7194	chr6:109583091-109583294	chr6	109583091	109583294	203	C6orf183	7	+
9366	chr9:131830273-131830476	chr9	131830273	131830476	203	FAM73B		+
18544	chr17:70817958-70818161	chr17	70817958	70818161	203	SLC39A11		-	HUMAN|HGNC=14463|UniProtKB=Q8N1S5	SLC39A11	Zinc transporter ZIP11;SLC39A11;ortholog	ZINC TRANSPORTER ZIP11 (PTHR11040:SF158)	secondary carrier transporter(PC00258)	Homo sapiens	divalent metal ion transport(GO:0070838);inorganic cation transmembrane transport(GO:0098662);transition metal ion transport(GO:0000041)
20196	chr19:20806892-20807095	chr19	20806892	20807095	203	ZNF626	4	-	HUMAN|HGNC=30461|UniProtKB=Q68DY1	ZNF626	Zinc finger protein 626;ZNF626;ortholog	ZINC FINGER PROTEIN 626 (PTHR24384:SF129)	DNA-binding transcription factor(PC00218)	Homo sapiens	transcription, DNA-templated(GO:0006351);regulation of transcription, DNA-templated(GO:0006355)
22214	chrX:71406083-71406286	chrX	71406083	71406286	203	PIN4		+	HUMAN|HGNC=8992|UniProtKB=Q9Y237	PIN4	Peptidyl-prolyl cis-trans isomerase NIMA-interacting 4;PIN4;ortholog	PEPTIDYL-PROLYL CIS-TRANS ISOMERASE NIMA-INTERACTING 4 (PTHR45995:SF2)		Homo sapiens
2473	chr2:114353957-114354159	chr2	114353957	114354159	202	WASH2P	4	+	HUMAN|HGNC=33145|UniProtKB=Q6VEQ5	WASH2P	WAS protein family homolog 2;WASH2P;ortholog	WAS PROTEIN FAMILY HOMOLOG 2-RELATED (PTHR23331:SF2)		Homo sapiens
3365	chr3:12892157-12892359	chr3	12892157	12892359	202	CAND2	3	+	HUMAN|HGNC=30689|UniProtKB=O75155	CAND2	Cullin-associated NEDD8-dissociated protein 2;CAND2;ortholog	CULLIN-ASSOCIATED NEDD8-DISSOCIATED PROTEIN 2 (PTHR12696:SF2)	ubiquitin-protein ligase(PC00234)	Homo sapiens	protein-containing complex assembly(GO:0065003);protein ubiquitination(GO:0016567)
8894	chr8:144698408-144698610	chr8	144698408	144698610	202	TSTA3		-	HUMAN|HGNC=12390|UniProtKB=Q13630	TSTA3	GDP-L-fucose synthase;TSTA3;ortholog	GDP-L-FUCOSE SYNTHASE (PTHR43238:SF1)	oxidoreductase(PC00176)	Homo sapiens
14665	chr15:23684689-23684891	chr15	23684689	23684891	202	GOLGA6L2	9	-	HUMAN|HGNC=26695|UniProtKB=Q8N9W4	GOLGA6L2	Golgin subfamily A member 6-like protein 2;GOLGA6L2;ortholog	GOLGIN SUBFAMILY A MEMBER 6-LIKE PROTEIN 2 (PTHR23143:SF28)	actin or actin-binding cytoskeletal protein(PC00041)	Homo sapiens
15210	chr15:60885006-60885208	chr15	60885006	60885208	202	RORA		-	HUMAN|HGNC=10258|UniProtKB=P35398	RORA	Nuclear receptor ROR-alpha;RORA;ortholog	NUCLEAR RECEPTOR ROR-ALPHA (PTHR45805:SF3)	C4 zinc finger nuclear receptor(PC00169)	Homo sapiens	transcription by RNA polymerase II(GO:0006366);regulation of transcription by RNA polymerase II(GO:0006357)
16653	chr16:53242027-53242229	chr16	53242027	53242229	202	CHD9		+	HUMAN|HGNC=25701|UniProtKB=Q3L8U1	CHD9	Chromodomain-helicase-DNA-binding protein 9;CHD9;ortholog	CHROMODOMAIN-HELICASE-DNA-BINDING PROTEIN 9 (PTHR46850:SF1)		Homo sapiens
20975	chr19:53926355-53926557	chr19	53926355	53926557	202	ZNF765	4	+	HUMAN|HGNC=25092|UniProtKB=Q7L2R6	ZNF765	Zinc finger protein 765;ZNF765;ortholog	ZINC FINGER PROTEIN 765 (PTHR24377:SF765)		Homo sapiens	transcription by RNA polymerase II(GO:0006366);regulation of transcription by RNA polymerase II(GO:0006357)
21266	chr20:34542503-34542705	chr20	34542503	34542705	202	SCAND1	3	-	HUMAN|HGNC=10566|UniProtKB=P57086	SCAND1	SCAN domain-containing protein 1;SCAND1;ortholog	SCAN DOMAIN-CONTAINING PROTEIN 1 (PTHR45935:SF10)		Homo sapiens
22343	chrX:152853620-152853822	chrX	152853620	152853822	202	FAM58A	7	-	HUMAN|HGNC=28434|UniProtKB=Q8N1B3	FAM58A	Cyclin-Q;CCNQ;ortholog	CYCLIN-Q (PTHR10026:SF70)	kinase activator(PC00138)	Homo sapiens	transcription by RNA polymerase II(GO:0006366);regulation of transcription by RNA polymerase II(GO:0006357)
5028	chr4:123237502-123237703	chr4	123237502	123237703	201	KIAA1109		+	HUMAN|HGNC=26953|UniProtKB=Q2LD37	KIAA1109	Transmembrane protein KIAA1109;KIAA1109;ortholog	TRANSMEMBRANE PROTEIN KIAA1109 (PTHR31640:SF1)		Homo sapiens
6781	chr6:9840546-9840747	chr6	9840546	9840747	201	OFCC1		-	HUMAN|HGNC=21017|UniProtKB=Q8IZS5	OFCC1	Orofacial cleft 1 candidate gene 1 protein;OFCC1;ortholog			Homo sapiens
7191	chr6:109575650-109575851	chr6	109575650	109575851	201	C6orf183	4	+
11723	chr11:117900377-117900578	chr11	117900377	117900578	201	TMPRSS4-AS1		-
12921	chr13:23243407-23243608	chr13	23243407	23243608	201	.		.
364	chr1:41848353-41848553	chr1	41848353	41848553	200	FOXO6	2	+	HUMAN|HGNC=24814|UniProtKB=A8MYZ6	FOXO6	Forkhead box protein O6;FOXO6;ortholog	FORKHEAD BOX PROTEIN O3B-RELATED (PTHR45767:SF5)		Homo sapiens	transcription by RNA polymerase II(GO:0006366);regulation of transcription by RNA polymerase II(GO:0006357)
11720	chr11:117857321-117857521	chr11	117857321	117857521	200	IL10RA		+	HUMAN|HGNC=5964|UniProtKB=Q13651	IL10RA	Interleukin-10 receptor subunit alpha;IL10RA;ortholog	INTERLEUKIN-10 RECEPTOR SUBUNIT ALPHA (PTHR20859:SF43)	transmembrane signal receptor(PC00197)	Homo sapiens	cytokine-mediated signaling pathway(GO:0019221)	Interleukin signaling pathway->Interleukin receptor beta subunit;;
12307	chr12:53215928-53216128	chr12	53215928	53216128	200	KRT79		-	HUMAN|HGNC=28930|UniProtKB=Q5XKE5	KRT79	Keratin, type II cytoskeletal 79;KRT79;ortholog	KERATIN, TYPE II CYTOSKELETAL 79 (PTHR45616:SF10)		Homo sapiens
12848	chr12:124392903-124393103	chr12	124392903	124393103	200	DNAH10		+	HUMAN|HGNC=2941|UniProtKB=Q8IVF4	DNAH10	Dynein heavy chain 10, axonemal;DNAH10;ortholog	DYNEIN HEAVY CHAIN 10, AXONEMAL (PTHR10676:SF343)	microtubule binding motor protein(PC00156)	Homo sapiens	microtubule-based movement(GO:0007018)	Huntington disease->Dynein complex;;
16237	chr16:11643292-11643492	chr16	11643292	11643492	200	LITAF	4	-	HUMAN|HGNC=16841|UniProtKB=Q99732	LITAF	Lipopolysaccharide-induced tumor necrosis factor-alpha factor;LITAF;ortholog	LIPOPOLYSACCHARIDE-INDUCED TUMOR NECROSIS FACTOR-ALPHA FACTOR (PTHR23292:SF2)	scaffold/adaptor protein(PC00226)	Homo sapiens
19082	chr18:34409202-34409402	chr18	34409202	34409402	200	KIAA1328		+	HUMAN|HGNC=29248|UniProtKB=Q86T90	KIAA1328	Protein hinderin;KIAA1328;ortholog	PROTEIN HINDERIN (PTHR28375:SF1)		Homo sapiens
2537	chr2:131303765-131303964	chr2	131303765	131303964	199	AC013269.5	2	-
2538	chr2:131331925-131332124	chr2	131331925	131332124	199	AC140481.2	2	+
7439	chr7:926695-926894	chr7	926695	926894	199	GET4		+	HUMAN|HGNC=21690|UniProtKB=Q7L5D6	GET4	Golgi to ER traffic protein 4 homolog;GET4;ortholog	GOLGI TO ER TRAFFIC PROTEIN 4 HOMOLOG (PTHR12875:SF0)		Homo sapiens	protein localization to organelle(GO:0033365);endoplasmic reticulum organization(GO:0007029);protein insertion into membrane(GO:0051205)
15563	chr15:81616142-81616341	chr15	81616142	81616341	199	STARD5		-	HUMAN|HGNC=18065|UniProtKB=Q9NSY2	STARD5	StAR-related lipid transfer protein 5;STARD5;ortholog	STAR-RELATED LIPID TRANSFER PROTEIN 5 (PTHR46374:SF3)		Homo sapiens
16935	chr16:84115152-84115351	chr16	84115152	84115351	199	MBTPS1		-	HUMAN|HGNC=15456|UniProtKB=Q14703	MBTPS1	Membrane-bound transcription factor site-1 protease;MBTPS1;ortholog	MEMBRANE-BOUND TRANSCRIPTION FACTOR SITE-1 PROTEASE (PTHR43806:SF7)	serine protease(PC00203)	Homo sapiens
20616	chr19:39738107-39738306	chr19	39738107	39738306	199	IFNL4		-	HUMAN|HGNC=44480|UniProtKB=K9M1U5	IFNL4	Interferon lambda-4;IFNL4;ortholog	INTERFERON LAMBDA-4 (PTHR31943:SF17)	interleukin superfamily(PC00128)	Homo sapiens	innate immune response(GO:0045087);defense response to virus(GO:0051607)
22062	chrX:23682636-23682835	chrX	23682636	23682835	199	PRDX4	1	+	HUMAN|HGNC=17169|UniProtKB=Q13162	PRDX4	Peroxiredoxin-4;PRDX4;ortholog	PEROXIREDOXIN-4 (PTHR10681:SF128)	peroxidase(PC00180)	Homo sapiens	cellular homeostasis(GO:0019725);response to oxidative stress(GO:0006979);regulation of cellular process(GO:0050794);cellular response to stress(GO:0033554);cellular catabolic process(GO:0044248)
3903	chr3:45956912-45957110	chr3	45956912	45957110	198	LZTFL1	1	-	HUMAN|HGNC=6741|UniProtKB=Q9NQ48	LZTFL1	Leucine zipper transcription factor-like protein 1;LZTFL1;ortholog	LEUCINE ZIPPER TRANSCRIPTION FACTOR-LIKE PROTEIN 1 (PTHR21635:SF0)	basic leucine zipper transcription factor(PC00056)	Homo sapiens	regulation of cellular localization(GO:0060341);regulation of protein localization(GO:0032880);negative regulation of cellular process(GO:0048523);protein localization to cilium(GO:0061512)
5341	chr5:76326234-76326432	chr5	76326234	76326432	198	AGGF1	1	+	HUMAN|HGNC=24684|UniProtKB=Q8N302	AGGF1	Angiogenic factor with G patch and FHA domains 1;AGGF1;ortholog	ANGIOGENIC FACTOR WITH G PATCH AND FHA DOMAINS 1 (PTHR23106:SF24)		Homo sapiens
6641	chr5:177658669-177658867	chr5	177658669	177658867	198	PHYKPL		-	HUMAN|HGNC=28249|UniProtKB=Q8IUZ5	PHYKPL	5-phosphohydroxy-L-lysine phospho-lyase;PHYKPL;ortholog	5-PHOSPHOHYDROXY-L-LYSINE PHOSPHO-LYASE (PTHR45688:SF6)		Homo sapiens
7436	chr7:888054-888252	chr7	888054	888252	198	SUN1		+	HUMAN|HGNC=18587|UniProtKB=O94901	SUN1	SUN domain-containing protein 1;SUN1;ortholog	SUN DOMAIN-CONTAINING PROTEIN 1 (PTHR12911:SF23)	non-motor microtubule binding protein(PC00166)	Homo sapiens	nuclear envelope organization(GO:0006998)
11312	chr11:64722030-64722228	chr11	64722030	64722228	198	C11orf85		-
19651	chr19:7705889-7706087	chr19	7705889	7706087	198	STXBP2		+	HUMAN|HGNC=11445|UniProtKB=Q15833	STXBP2	Syntaxin-binding protein 2;STXBP2;ortholog	SYNTAXIN-BINDING PROTEIN 2 (PTHR11679:SF27)	membrane trafficking regulatory protein(PC00151)	Homo sapiens	vesicle fusion to plasma membrane(GO:0099500);organelle localization(GO:0051640);intracellular protein transport(GO:0006886);neurotransmitter secretion(GO:0007269)
20762	chr19:46028135-46028333	chr19	46028135	46028333	198	VASP		+	HUMAN|HGNC=12652|UniProtKB=P50552	VASP	Vasodilator-stimulated phosphoprotein;VASP;ortholog	VASODILATOR-STIMULATED PHOSPHOPROTEIN (PTHR11202:SF12)	scaffold/adaptor protein(PC00226)	Homo sapiens	neural tube development(GO:0021915);embryonic morphogenesis(GO:0048598);morphogenesis of an epithelium(GO:0002009);actin filament polymerization(GO:0030041);positive regulation of actin filament polymerization(GO:0030838);tube morphogenesis(GO:0035239);anatomical structure formation involved in morphogenesis(GO:0048646);axon guidance(GO:0007411)	Integrin signalling pathway->Vasodilator-stimulated phosphoprotein;;Axon guidance mediated by netrin->Enabled;;Cytoskeletal regulation by Rho GTPase->Enabled/vasodialator stimulated phosphoprotein;;;;
21611	chr22:21987272-21987470	chr22	21987272	21987470	198	CCDC116	2	+	HUMAN|HGNC=26688|UniProtKB=Q8IYX3	CCDC116	Coiled-coil domain-containing protein 116;CCDC116;ortholog	COILED-COIL DOMAIN-CONTAINING PROTEIN 116 (PTHR36861:SF1)		Homo sapiens
21947	chr22:42300538-42300736	chr22	42300538	42300736	198	SREBF2		+	HUMAN|HGNC=11290|UniProtKB=Q12772	SREBF2	Sterol regulatory element-binding protein 2;SREBF2;ortholog	STEROL REGULATORY ELEMENT-BINDING PROTEIN 2 (PTHR46062:SF3)		Homo sapiens	lipid storage(GO:0019915);regulation of localization(GO:0032879);transcription by RNA polymerase II(GO:0006366);positive regulation of transcription by RNA polymerase II(GO:0045944)
2846	chr2:191208717-191208914	chr2	191208717	191208914	197	HIBCH	1	-	HUMAN|HGNC=4908|UniProtKB=Q6NVY1	HIBCH	3-hydroxyisobutyryl-CoA hydrolase, mitochondrial;HIBCH;ortholog	3-HYDROXYISOBUTYRYL-COA HYDROLASE, MITOCHONDRIAL (PTHR43176:SF15)	hydrolase(PC00121)	Homo sapiens	alpha-amino acid metabolic process(GO:1901605);cellular amino acid catabolic process(GO:0009063)
3190	chr3:4345355-4345552	chr3	4345355	4345552	197	SETMAR		+	HUMAN|HGNC=10762|UniProtKB=Q53H47	SETMAR	Histone-lysine N-methyltransferase SETMAR;SETMAR;ortholog	HISTONE-LYSINE N-METHYLTRANSFERASE SETMAR (PTHR46060:SF2)	viral or transposable element protein(PC00237)	Homo sapiens
7395	chr6:163665971-163666168	chr6	163665971	163666168	197	PACRG		+	HUMAN|HGNC=19152|UniProtKB=Q96M98	PACRG	Parkin coregulated gene protein;PACRG;ortholog	PARKIN COREGULATED GENE PROTEIN (PTHR21207:SF2)		Homo sapiens	cell death(GO:0008219);negative regulation of cell death(GO:0060548)
7822	chr7:75932393-75932590	chr7	75932393	75932590	197	HSPB1		+	HUMAN|HGNC=5246|UniProtKB=P04792	HSPB1	Heat shock protein beta-1;HSPB1;ortholog	HEAT SHOCK PROTEIN BETA-1 (PTHR45640:SF7)		Homo sapiens		CCKR signaling map->HSP27;;p38 MAPK pathway->heat shock protein 27kD;;Angiogenesis->Heat-Shock Protein 27;;VEGF signaling pathway->Heat-Shock Protein 27;;;;;
9025	chr9:35682704-35682901	chr9	35682704	35682901	197	TPM2		-	HUMAN|HGNC=12011|UniProtKB=P07951	TPM2	Tropomyosin beta chain;TPM2;ortholog	TROPOMYOSIN BETA CHAIN (PTHR19269:SF46)	actin binding motor protein(PC00040)	Homo sapiens	muscle contraction(GO:0006936);actin filament organization(GO:0007015)
13899	chr13:111357918-111358115	chr13	111357918	111358115	197	CARS2		-	HUMAN|HGNC=25695|UniProtKB=Q9HA77	CARS2	Probable cysteine--tRNA ligase, mitochondrial;CARS2;ortholog	CYSTEINE--TRNA LIGASE, MITOCHONDRIAL-RELATED (PTHR10890:SF27)	aminoacyl-tRNA synthetase(PC00047)	Homo sapiens	cellular amino acid metabolic process(GO:0006520);tRNA metabolic process(GO:0006399);translational elongation(GO:0006414)
17271	chr17:8047389-8047586	chr17	8047389	8047586	197	PER1		-	HUMAN|HGNC=8845|UniProtKB=O15534	PER1	Period circadian protein homolog 1;PER1;ortholog	PERIOD CIRCADIAN PROTEIN HOMOLOG 1 (PTHR11269:SF8)	transcription cofactor(PC00217)	Homo sapiens	negative regulation of transcription by RNA polymerase II(GO:0000122);circadian regulation of gene expression(GO:0032922);response to external stimulus(GO:0009605);transcription by RNA polymerase II(GO:0006366);regulation of circadian rhythm(GO:0042752);response to light stimulus(GO:0009416)	Gonadotropin-releasing hormone receptor pathway->mPer1;;Circadian clock system->Period;;Circadian clock system->Period;;Gonadotropin-releasing hormone receptor pathway->mPer1;;Circadian clock system->Period;;;;;;
18738	chr17:80015770-80015967	chr17	80015770	80015967	197	DUS1L	14	-	HUMAN|HGNC=30086|UniProtKB=Q6P1R4	DUS1L	tRNA-dihydrouridine(16/17) synthase [NAD(P)(+)]-like;DUS1L;ortholog	TRNA-DIHYDROURIDINE(16/17) SYNTHASE [NAD(P)(+)]-LIKE (PTHR11082:SF5)	RNA processing factor(PC00147)	Homo sapiens
18750	chr17:80218774-80218971	chr17	80218774	80218971	197	SLC16A3	2	+	HUMAN|HGNC=10924|UniProtKB=O15427	SLC16A3	Monocarboxylate transporter 4;SLC16A3;ortholog	MONOCARBOXYLATE TRANSPORTER 4 (PTHR11360:SF27)	transporter(PC00227)	Homo sapiens	monocarboxylic acid transport(GO:0015718)
19551	chr19:3542778-3542975	chr19	3542778	3542975	197	MFSD12		-	HUMAN|HGNC=28299|UniProtKB=Q6NUT3	MFSD12	Major facilitator superfamily domain-containing protein 12;MFSD12;ortholog	MAJOR FACILITATOR SUPERFAMILY DOMAIN-CONTAINING PROTEIN 12 (PTHR11328:SF28)		Homo sapiens	organic substance transport(GO:0071702)
81	chr1:6159882-6160078	chr1	6159882	6160078	196	KCNAB2	16	+	HUMAN|HGNC=6229|UniProtKB=Q13303	KCNAB2	Voltage-gated potassium channel subunit beta-2;KCNAB2;ortholog	VOLTAGE-GATED POTASSIUM CHANNEL SUBUNIT BETA-2 (PTHR43150:SF1)		Homo sapiens	potassium ion transmembrane transport(GO:0071805);action potential(GO:0001508);oxidation-reduction process(GO:0055114);regulation of potassium ion transmembrane transport(GO:1901379)
1431	chr1:228329334-228329530	chr1	228329334	228329530	196	GUK1		+	HUMAN|HGNC=4693|UniProtKB=Q16774	GUK1	Guanylate kinase;GUK1;ortholog	GUANYLATE KINASE (PTHR23117:SF13)	kinase(PC00137)	Homo sapiens		De novo purine biosynthesis->Guanylate kinase;;
2246	chr2:70528539-70528735	chr2	70528539	70528735	196	FAM136A		-	HUMAN|HGNC=25911|UniProtKB=Q96C01	FAM136A	Protein FAM136A;FAM136A;ortholog	PROTEIN FAM136A (PTHR21096:SF0)		Homo sapiens
4596	chr3:197894546-197894742	chr3	197894546	197894742	196	FAM157A	5	+	HUMAN|HGNC=34079|UniProtKB=C9JC47	FAM157A	Putative protein FAM157A;FAM157A;ortholog			Homo sapiens
4798	chr4:48682946-48683142	chr4	48682946	48683142	196	FRYL		-	HUMAN|HGNC=29127|UniProtKB=O94915	FRYL	Protein furry homolog-like;FRYL;ortholog	PROTEIN FURRY HOMOLOG-LIKE (PTHR12295:SF9)	scaffold/adaptor protein(PC00226)	Homo sapiens	neuron projection development(GO:0031175);cell morphogenesis(GO:0000902)
6418	chr5:138720046-138720242	chr5	138720046	138720242	196	SLC23A1	1	-	HUMAN|HGNC=10973|UniProtKB=Q9UGH3	SLC23A1	Solute carrier family 23 member 2;SLC23A2;ortholog	SOLUTE CARRIER FAMILY 23 MEMBER 2 (PTHR11119:SF33)	transporter(PC00227)	Homo sapiens	carboxylic acid metabolic process(GO:0019752);monosaccharide metabolic process(GO:0005996)
9685	chr9:141121357-141121553	chr9	141121357	141121553	196	FAM157B	3	+	HUMAN|HGNC=34080|UniProtKB=P0CG42	FAM157B	Putative protein FAM157B;FAM157B;ortholog			Homo sapiens
9717	chr10:5995768-5995964	chr10	5995768	5995964	196	IL15RA		-	HUMAN|HGNC=5978|UniProtKB=Q13261	IL15RA	Interleukin-15 receptor subunit alpha;IL15RA;ortholog	INTERLEUKIN-15 RECEPTOR SUBUNIT ALPHA (PTHR15060:SF0)	transmembrane signal receptor(PC00197)	Homo sapiens	cytokine-mediated signaling pathway(GO:0019221)	Interleukin signaling pathway->Interleukin receptor beta subunit;;
12079	chr12:31298343-31298539	chr12	31298343	31298539	196	RP11-551L14.1	12	-
19558	chr19:3578699-3578895	chr19	3578699	3578895	196	HMG20B	10	+	HUMAN|HGNC=5002|UniProtKB=Q9P0W2	HMG20B	SWI/SNF-related matrix-associated actin-dependent regulator of chromatin subfamily E member 1-related;HMG20B;ortholog	SWI/SNF-RELATED MATRIX-ASSOCIATED ACTIN-DEPENDENT REGULATOR OF CHROMATIN SUBFAMILY E MEMBER 1-RELATED (PTHR46040:SF2)		Homo sapiens	regulation of gene expression(GO:0010468);gene expression(GO:0010467)
19961	chr19:12224335-12224531	chr19	12224335	12224531	196	ZNF788	3	+
21374	chr20:58606285-58606481	chr20	58606285	58606481	196	CDH26	8	+	HUMAN|HGNC=15902|UniProtKB=Q8IXH8	CDH26	Cadherin-like protein 26;CDH26;ortholog	CADHERIN-LIKE PROTEIN 26 (PTHR24027:SF78)	cadherin(PC00057)	Homo sapiens	cell-cell junction assembly(GO:0007043);multicellular organism development(GO:0007275);cell morphogenesis(GO:0000902);cell-cell adhesion via plasma-membrane adhesion molecules(GO:0098742)
22021	chrX:2609540-2609736	chrX	2609540	2609736	196	CD99		+	HUMAN|HGNC=7082|UniProtKB=P14209	CD99	CD99 antigen;CD99;ortholog	CD99 ANTIGEN (PTHR15076:SF15)		Homo sapiens	neutrophil migration(GO:1990266);positive regulation of leukocyte migration(GO:0002687);lymphocyte migration(GO:0072676);homotypic cell-cell adhesion(GO:0034109)
22148	chrX:48317122-48317318	chrX	48317122	48317318	196	SLC38A5	17	-	HUMAN|HGNC=18070|UniProtKB=Q8WUX1	SLC38A5	Sodium-coupled neutral amino acid transporter 5;SLC38A5;ortholog	SODIUM-COUPLED NEUTRAL AMINO ACID TRANSPORTER 5 (PTHR22950:SF74)	amino acid transporter(PC00046)	Homo sapiens	L-alpha-amino acid transmembrane transport(GO:1902475);cation transmembrane transport(GO:0098655);neutral amino acid transport(GO:0015804)
22408	chrY:2559540-2559736	chrY	2559540	2559736	196	.		.
3077	chr2:234300715-234300910	chr2	234300715	234300910	195	AC019221.4	4	+
4318	chr3:137783274-137783469	chr3	137783274	137783469	195	DZIP1L		-	HUMAN|HGNC=26551|UniProtKB=Q8IYY4	DZIP1L	Zinc finger protein DZIP1L;DZIP1L;ortholog	ZINC FINGER PROTEIN DZIP1L (PTHR21502:SF8)		Homo sapiens	intraciliary transport involved in cilium assembly(GO:0035735);vesicle targeting, trans-Golgi to periciliary membrane compartment(GO:0097712);axoneme assembly(GO:0035082);ciliary transition zone assembly(GO:1905349);protein localization to cilium(GO:0061512)
7179	chr6:109518275-109518470	chr6	109518275	109518470	195	C6orf183	6	+
7791	chr7:73021465-73021660	chr7	73021465	73021660	195	MLXIPL		-	HUMAN|HGNC=12744|UniProtKB=Q9NP71	MLXIPL	Carbohydrate-responsive element-binding protein;MLXIPL;ortholog	CARBOHYDRATE-RESPONSIVE ELEMENT-BINDING PROTEIN (PTHR15741:SF14)	DNA-binding transcription factor(PC00218)	Homo sapiens	transcription by RNA polymerase II(GO:0006366);regulation of transcription by RNA polymerase II(GO:0006357)
10490	chr10:135088299-135088494	chr10	135088299	135088494	195	ADAM8		-	HUMAN|HGNC=215|UniProtKB=P78325	ADAM8	Disintegrin and metalloproteinase domain-containing protein 8;ADAM8;ortholog	DISINTEGRIN AND METALLOPROTEINASE DOMAIN-CONTAINING PROTEIN 8 (PTHR11905:SF20)	metalloprotease(PC00153)	Homo sapiens	positive regulation of leukocyte migration(GO:0002687);inflammatory response(GO:0006954);membrane protein ectodomain proteolysis(GO:0006509);regulation of cell-cell adhesion(GO:0022407);protein catabolic process(GO:0030163);cellular protein metabolic process(GO:0044267);positive regulation of protein catabolic process(GO:0045732);leukocyte migration(GO:0050900);positive regulation of cellular cat…
11491	chr11:72466550-72466745	chr11	72466550	72466745	195	STARD10		-	HUMAN|HGNC=10666|UniProtKB=Q9Y365	STARD10	START domain-containing protein 10;STARD10;ortholog	START DOMAIN-CONTAINING PROTEIN 10 (PTHR19308:SF7)		Homo sapiens
14566	chr14:103602145-103602340	chr14	103602145	103602340	195	TNFAIP2	11	+	HUMAN|HGNC=11895|UniProtKB=Q03169	TNFAIP2	Tumor necrosis factor alpha-induced protein 2;TNFAIP2;ortholog	TUMOR NECROSIS FACTOR ALPHA-INDUCED PROTEIN 2 (PTHR21292:SF4)	membrane traffic protein(PC00150)	Homo sapiens	vesicle fusion to plasma membrane(GO:0099500);protein-containing complex localization(GO:0031503);cellular protein localization(GO:0034613)
18250	chr17:43323340-43323535	chr17	43323340	43323535	195	FMNL1		+	HUMAN|HGNC=1212|UniProtKB=O95466	FMNL1	Formin-like protein 1;FMNL1;ortholog	FORMIN-LIKE PROTEIN 1 (PTHR45857:SF2)		Homo sapiens	cortical actin cytoskeleton organization(GO:0030866);regulation of cell shape(GO:0008360);cell morphogenesis(GO:0000902);cell migration(GO:0016477)
20841	chr19:49378155-49378350	chr19	49378155	49378350	195	PPP1R15A		+	HUMAN|HGNC=14375|UniProtKB=O75807	PPP1R15A	Protein phosphatase 1 regulatory subunit 15A;PPP1R15A;ortholog	PROTEIN PHOSPHATASE 1 REGULATORY SUBUNIT 15A (PTHR16489:SF14)		Homo sapiens	positive regulation of hydrolase activity(GO:0051345);positive regulation of phosphate metabolic process(GO:0045937);protein dephosphorylation(GO:0006470);regulation of phosphoprotein phosphatase activity(GO:0043666);response to endoplasmic reticulum stress(GO:0034976);positive regulation of protein modification process(GO:0031401)
3209	chr3:8757378-8757572	chr3	8757378	8757572	194	SSUH2	3	-	HUMAN|HGNC=24809|UniProtKB=Q9Y2M2	SSUH2	Protein SSUH2 homolog;SSUH2;ortholog	PROTEIN SSUH2 HOMOLOG (PTHR15852:SF56)		Homo sapiens
7879	chr7:92949687-92949881	chr7	92949687	92949881	194	CCDC132		+	HUMAN|HGNC=25956|UniProtKB=Q96JG6	CCDC132	Syndetin;VPS50;ortholog	SYNDETIN (PTHR13258:SF0)		Homo sapiens	endocytic recycling(GO:0032456)
11846	chr12:4406922-4407116	chr12	4406922	4407116	194	CCND2		+	HUMAN|HGNC=1583|UniProtKB=P30279	CCND2	G1/S-specific cyclin-D2;CCND2;ortholog	G1/S-SPECIFIC CYCLIN-D2 (PTHR10177:SF66)	kinase activator(PC00138)	Homo sapiens	positive regulation of cell cycle G1/S phase transition(GO:1902808);G1/S transition of mitotic cell cycle(GO:0000082);mitotic nuclear division(GO:0140014);regulation of G1/S transition of mitotic cell cycle(GO:2000045);protein phosphorylation(GO:0006468);positive regulation of mitotic cell cycle(GO:0045931);regulation of cyclin-dependent protein serine/threonine kinase activity(GO:0000079)	Cell cycle->Cyclin D;;PI3 kinase pathway->Cyclin d;;;
17409	chr17:25915219-25915413	chr17	25915219	25915413	194	KSR1		+	HUMAN|HGNC=6465|UniProtKB=Q8IVT5	KSR1	Kinase suppressor of Ras 1;KSR1;ortholog	KINASE SUPPRESSOR OF RAS 1 (PTHR23257:SF716)	non-receptor serine/threonine protein kinase(PC00167)	Homo sapiens	Ras protein signal transduction(GO:0007265)	Gonadotropin-releasing hormone receptor pathway->KSR-1;;
21405	chr20:62283925-62284119	chr20	62283925	62284119	194	STMN3		-	HUMAN|HGNC=15926|UniProtKB=Q9NZ72	STMN3	Stathmin-3;STMN3;ortholog	STATHMIN-3 (PTHR10104:SF17)		Homo sapiens	neuron projection development(GO:0031175);regulation of microtubule polymerization or depolymerization(GO:0031110);microtubule depolymerization(GO:0007019)
1880	chr2:39996040-39996233	chr2	39996040	39996233	193	THUMPD2		-	HUMAN|HGNC=14890|UniProtKB=Q9BTF0	THUMPD2	THUMP domain-containing protein 2;THUMPD2;ortholog	THUMP DOMAIN-CONTAINING PROTEIN 2 (PTHR14911:SF1)	RNA methyltransferase(PC00033)	Homo sapiens	tRNA methylation(GO:0030488)
7189	chr6:109560530-109560723	chr6	109560530	109560723	193	C6orf183	2	+
8676	chr8:87482446-87482639	chr8	87482446	87482639	193	RMDN1	4	-	HUMAN|HGNC=24285|UniProtKB=Q96DB5	RMDN1	Regulator of microtubule dynamics protein 1;RMDN1;ortholog	REGULATOR OF MICROTUBULE DYNAMICS PROTEIN 1 (PTHR16056:SF16)		Homo sapiens
11174	chr11:60538910-60539103	chr11	60538910	60539103	193	MS4A15		+	HUMAN|HGNC=28573|UniProtKB=Q8N5U1	MS4A15	Membrane-spanning 4-domains subfamily A member 15;MS4A15;ortholog	MEMBRANE-SPANNING 4-DOMAINS SUBFAMILY A MEMBER 15 (PTHR23320:SF51)	transporter(PC00227)	Homo sapiens
15705	chr16:717589-717782	chr16	717589	717782	193	WDR90	6	+	HUMAN|HGNC=26960|UniProtKB=Q96KV7	WDR90	WD repeat-containing protein 90;WDR90;ortholog	WD REPEAT-CONTAINING PROTEIN 90 (PTHR13720:SF24)		Homo sapiens
16397	chr16:19125253-19125446	chr16	19125253	19125446	193	ITPRIPL2	1	+	HUMAN|HGNC=27257|UniProtKB=Q3MIP1	ITPRIPL2	Inositol 1,4,5-trisphosphate receptor-interacting protein-like 2;ITPRIPL2;ortholog	INOSITOL 1,4,5-TRISPHOSPHATE RECEPTOR-INTERACTING PROTEIN-LIKE 2 (PTHR10656:SF9)		Homo sapiens
1664	chr2:1544495-1544687	chr2	1544495	1544687	192	TPO		+	HUMAN|HGNC=12015|UniProtKB=P07202	TPO	Thyroid peroxidase;TPO;ortholog	THYROID PEROXIDASE (PTHR11475:SF60)	peroxidase(PC00180)	Homo sapiens
3112	chr2:238991633-238991825	chr2	238991633	238991825	192	SCLY		+	HUMAN|HGNC=18161|UniProtKB=Q96I15	SCLY	Selenocysteine lyase;SCLY;ortholog	CYSTEINE DESULFURASE, MITOCHONDRIAL-RELATED (PTHR11601:SF34)	lyase(PC00144)	Homo sapiens
3180	chr3:1134419-1134611	chr3	1134419	1134611	192	CNTN6	1	+	HUMAN|HGNC=2176|UniProtKB=Q9UQ52	CNTN6	Contactin-6;CNTN6;ortholog	CONTACTIN-6 (PTHR10075:SF45)	scaffold/adaptor protein(PC00226)	Homo sapiens	axon guidance(GO:0007411);cell recognition(GO:0008037);homophilic cell adhesion via plasma membrane adhesion molecules(GO:0007156)
11519	chr11:73965212-73965404	chr11	73965212	73965404	192	PPME1	14	+	HUMAN|HGNC=30178|UniProtKB=Q9Y570	PPME1	Protein phosphatase methylesterase 1;PPME1;ortholog	PROTEIN PHOSPHATASE METHYLESTERASE 1 (PTHR14189:SF0)	protein modifying enzyme(PC00260)	Homo sapiens	protein demethylation(GO:0006482)
12655	chr12:109908990-109909182	chr12	109908990	109909182	192	KCTD10		-	HUMAN|HGNC=23236|UniProtKB=Q9H3F6	KCTD10	BTB/POZ domain-containing adapter for CUL3-mediated RhoA degradation protein 3;KCTD10;ortholog	BTB/POZ DOMAIN-CONTAINING ADAPTER FOR CUL3-MEDIATED RHOA DEGRADATION PROTEIN 3 (PTHR11145:SF14)	scaffold/adaptor protein(PC00226)	Homo sapiens	regulation of Rho protein signal transduction(GO:0035023);proteasome-mediated ubiquitin-dependent protein catabolic process(GO:0043161);negative regulation of Ras protein signal transduction(GO:0046580);Rho protein signal transduction(GO:0007266);protein ubiquitination(GO:0016567)
13827	chr13:76164073-76164265	chr13	76164073	76164265	192	UCHL3		+	HUMAN|HGNC=12515|UniProtKB=P15374	UCHL3	Ubiquitin carboxyl-terminal hydrolase isozyme L3;UCHL3;ortholog	UBIQUITIN CARBOXYL-TERMINAL HYDROLASE ISOZYME L3 (PTHR10589:SF24)	cysteine protease(PC00081)	Homo sapiens	protein deubiquitination(GO:0016579)
14373	chr14:74946784-74946976	chr14	74946784	74946976	192	NPC2	5	-	HUMAN|HGNC=14537|UniProtKB=P61916	NPC2	NPC intracellular cholesterol transporter 2;NPC2;ortholog	NPC INTRACELLULAR CHOLESTEROL TRANSPORTER 2 (PTHR11306:SF30)		Homo sapiens	sterol transport(GO:0015918)
17500	chr17:30334959-30335151	chr17	30334959	30335151	192	LRRC37B	1	+	HUMAN|HGNC=29070|UniProtKB=Q96QE4	LRRC37B	Leucine-rich repeat-containing protein 37B;LRRC37B;ortholog	LEUCINE-RICH REPEAT-CONTAINING PROTEIN 37B-RELATED (PTHR23045:SF9)	transmembrane signal receptor(PC00197)	Homo sapiens
18762	chr17:80417948-80418140	chr17	80417948	80418140	192	NARF		+	HUMAN|HGNC=29916|UniProtKB=Q9UHQ1	NARF	Nuclear prelamin A recognition factor;NARF;ortholog	NUCLEAR PRELAMIN A RECOGNITION FACTOR (PTHR11615:SF124)	dehydrogenase(PC00092)	Homo sapiens	iron-sulfur cluster assembly(GO:0016226)
19940	chr19:11547017-11547209	chr19	11547017	11547209	192	PRKCSH		+	HUMAN|HGNC=9411|UniProtKB=P14314	PRKCSH	Glucosidase 2 subunit beta;PRKCSH;ortholog	GLUCOSIDASE 2 SUBUNIT BETA (PTHR12630:SF1)	protein-binding activity modulator(PC00095)	Homo sapiens	glycoprotein metabolic process(GO:0009100)
20767	chr19:46274415-46274607	chr19	46274415	46274607	192	DMPK		-	HUMAN|HGNC=2933|UniProtKB=Q09013	DMPK	Myotonin-protein kinase;DMPK;ortholog	MYOTONIN-PROTEIN KINASE (PTHR24356:SF392)	non-receptor serine/threonine protein kinase(PC00167)	Homo sapiens	peptidyl-serine phosphorylation(GO:0018105);intracellular signal transduction(GO:0035556)
22150	chrX:48368016-48368208	chrX	48368016	48368208	192	PORCN	2	+	HUMAN|HGNC=17652|UniProtKB=Q9H237	PORCN	Protein-serine O-palmitoleoyltransferase porcupine;PORCN;ortholog	PROTEIN-SERINE O-PALMITOLEOYLTRANSFERASE PORCUPINE (PTHR13906:SF12)	acetyltransferase(PC00038)	Homo sapiens	signal release(GO:0023061);canonical Wnt signaling pathway(GO:0060070);protein palmitoylation(GO:0018345);protein secretion(GO:0009306);lipid modification(GO:0030258)
2544	chr2:131803762-131803953	chr2	131803762	131803953	191	ARHGEF4	13	+	HUMAN|HGNC=684|UniProtKB=Q9NR80	ARHGEF4	Rho guanine nucleotide exchange factor 4;ARHGEF4;ortholog	RHO GUANINE NUCLEOTIDE EXCHANGE FACTOR 4 (PTHR47544:SF1)	guanyl-nucleotide exchange factor(PC00113)	Homo sapiens
6692	chr6:4135348-4135539	chr6	4135348	4135539	191	ECI2		-	HUMAN|HGNC=14601|UniProtKB=O75521	ECI2	Enoyl-CoA delta isomerase 2;ECI2;ortholog	ENOYL-COA DELTA ISOMERASE 2 (PTHR23310:SF72)	transfer/carrier protein(PC00219)	Homo sapiens
7438	chr7:923840-924031	chr7	923840	924031	191	RP11-449P15.2	1	-
9031	chr9:35821434-35821625	chr9	35821434	35821625	191	FAM221B		-	HUMAN|HGNC=30762|UniProtKB=A6H8Z2	FAM221B	Protein FAM221B;FAM221B;ortholog	PROTEIN FAM221B (PTHR31214:SF3)		Homo sapiens
17285	chr17:9086564-9086755	chr17	9086564	9086755	191	NTN1		+	HUMAN|HGNC=8029|UniProtKB=O95631	NTN1	Netrin-1;NTN1;ortholog	NETRIN-1 (PTHR10574:SF378)	extracellular matrix protein(PC00102)	Homo sapiens	motor neuron axon guidance(GO:0008045);tissue development(GO:0009888);animal organ morphogenesis(GO:0009887);dendrite development(GO:0016358)	Axon guidance mediated by netrin->Netrin;;Axon guidance mediated by Slit/Robo->Netrin;;;
18826	chr18:10526571-10526762	chr18	10526571	10526762	191	NAPG		+	HUMAN|HGNC=7642|UniProtKB=Q99747	NAPG	Gamma-soluble NSF attachment protein;NAPG;ortholog	GAMMA-SOLUBLE NSF ATTACHMENT PROTEIN (PTHR13768:SF2)	membrane traffic protein(PC00150)	Homo sapiens
21375	chr20:58608540-58608731	chr20	58608540	58608731	191	CDH26	9	+	HUMAN|HGNC=15902|UniProtKB=Q8IXH8	CDH26	Cadherin-like protein 26;CDH26;ortholog	CADHERIN-LIKE PROTEIN 26 (PTHR24027:SF78)	cadherin(PC00057)	Homo sapiens	cell-cell junction assembly(GO:0007043);multicellular organism development(GO:0007275);cell morphogenesis(GO:0000902);cell-cell adhesion via plasma-membrane adhesion molecules(GO:0098742)
21825	chr22:32756047-32756238	chr22	32756047	32756238	191	RFPL3S	5	-	HUMAN|HGNC=9981|UniProtKB=P0C7P2	RFPL3S	Putative protein RFPL3S;RFPL3S;ortholog			Homo sapiens
21975	chr22:45622073-45622264	chr22	45622073	45622264	191	KIAA0930		-	HUMAN|HGNC=1314|UniProtKB=Q6ICG6	KIAA0930	Uncharacterized protein KIAA0930;KIAA0930;ortholog	ZGC:172139 (PTHR21477:SF13)		Homo sapiens
2906	chr2:203096265-203096455	chr2	203096265	203096455	190	SUMO1		-	HUMAN|HGNC=12502|UniProtKB=P63165	SUMO1	Small ubiquitin-related modifier 1;SUMO1;ortholog	SMALL UBIQUITIN-RELATED MODIFIER 1 (PTHR10562:SF117)		Homo sapiens	protein sumoylation(GO:0016925)	p53 pathway->Small ubiquitin-like modifier 1;;
17539	chr17:34501798-34501988	chr17	34501798	34501988	190	TBC1D3B		-	HUMAN|HGNC=27011|UniProtKB=A6NDS4	TBC1D3B	TBC1 domain family member 3B;TBC1D3B;ortholog	TBC1 DOMAIN FAMILY MEMBER 3-RELATED (PTHR22957:SF537)	GTPase-activating protein(PC00257)	Homo sapiens	intracellular protein transport(GO:0006886);positive regulation of GTPase activity(GO:0043547)
19972	chr19:12661276-12661466	chr19	12661276	12661466	190	ZNF564		-	HUMAN|HGNC=31106|UniProtKB=Q8TBZ8	ZNF564	Zinc finger protein 564;ZNF564;ortholog	ZINC FINGER PROTEIN 564 (PTHR24404:SF10)	C2H2 zinc finger transcription factor(PC00248)	Homo sapiens	transcription by RNA polymerase II(GO:0006366);regulation of transcription by RNA polymerase II(GO:0006357)
20816	chr19:48735067-48735257	chr19	48735067	48735257	190	CARD8		-	HUMAN|HGNC=17057|UniProtKB=Q9Y2G2	CARD8	Caspase recruitment domain-containing protein 8;CARD8;ortholog	CASPASE RECRUITMENT DOMAIN-CONTAINING PROTEIN 8 (PTHR46985:SF2)		Homo sapiens
3357	chr3:11886381-11886570	chr3	11886381	11886570	189	TAMM41		-	HUMAN|HGNC=25187|UniProtKB=Q96BW9	TAMM41	Phosphatidate cytidylyltransferase, mitochondrial;TAMM41;ortholog	PHOSPHATIDATE CYTIDYLYLTRANSFERASE, MITOCHONDRIAL (PTHR13619:SF0)		Homo sapiens
3368	chr3:13679596-13679785	chr3	13679596	13679785	189	FBLN2	17	+	HUMAN|HGNC=3601|UniProtKB=P98095	FBLN2	Fibulin-2;FBLN2;ortholog	FIBULIN-2 (PTHR24039:SF32)	extracellular matrix structural protein(PC00103)	Homo sapiens
3378	chr3:14170354-14170543	chr3	14170354	14170543	189	TMEM43		+	HUMAN|HGNC=28472|UniProtKB=Q9BTV4	TMEM43	Transmembrane protein 43;TMEM43;ortholog	TRANSMEMBRANE PROTEIN 43 (PTHR13416:SF2)		Homo sapiens
7083	chr6:64003572-64003761	chr6	64003572	64003761	189	LGSN		-	HUMAN|HGNC=21016|UniProtKB=Q5TDP6	LGSN	Lengsin;LGSN;ortholog	LENGSIN (PTHR43407:SF1)	ligase(PC00142)	Homo sapiens	alpha-amino acid metabolic process(GO:1901605);nitrogen compound transport(GO:0071705);cellular amino acid biosynthetic process(GO:0008652)	Glutamine glutamate conversion->Glutamine synthase;;Glutamine glutamate conversion->Glutamine synthetase;;;
8515	chr8:29962249-29962438	chr8	29962249	29962438	189	LEPROTL1		+	HUMAN|HGNC=6555|UniProtKB=O95214	LEPROTL1	Leptin receptor overlapping transcript-like 1;LEPROTL1;ortholog	LEPTIN RECEPTOR OVERLAPPING TRANSCRIPT-LIKE 1 (PTHR12050:SF4)	transmembrane signal receptor(PC00197)	Homo sapiens	protein localization to cell surface(GO:0034394);regulation of cellular localization(GO:0060341);regulation of protein localization(GO:0032880);negative regulation of cellular process(GO:0048523);late endosome to vacuole transport via multivesicular body sorting pathway(GO:0032511)
14309	chr14:61793710-61793899	chr14	61793710	61793899	189	PRKCH		+	HUMAN|HGNC=9403|UniProtKB=P24723	PRKCH	Protein kinase C eta type;PRKCH;ortholog	PROTEIN KINASE C ETA TYPE (PTHR24356:SF192)	non-receptor serine/threonine protein kinase(PC00167)	Homo sapiens	peptidyl-serine phosphorylation(GO:0018105);intracellular signal transduction(GO:0035556)	Histamine H1 receptor mediated signaling pathway->Protein kinase C;;Thyrotropin-releasing hormone receptor signaling pathway->Protein kinase C;;FGF signaling pathway->Protein kinase C;;Angiogenesis->Protein kinase B;;Apoptosis signaling pathway->Protein kinase C;;CCKR signaling map->PKCeta;;Endothelin signaling pathway->protein kinase c;;VEGF signaling pathway->Protein kinase C;;Heterotrimeric G-…
15481	chr15:74921373-74921562	chr15	74921373	74921562	189	CLK3		+	HUMAN|HGNC=2071|UniProtKB=P49761	CLK3	Dual specificity protein kinase CLK3;CLK3;ortholog	DUAL SPECIFICITY PROTEIN KINASE CLK3 (PTHR45646:SF10)	non-receptor serine/threonine protein kinase(PC00167)	Homo sapiens
15572	chr15:83657391-83657580	chr15	83657391	83657580	189	C15orf40	2	-	HUMAN|HGNC=28443|UniProtKB=Q8WUR7	C15orf40	UPF0235 protein C15orf40;C15orf40;ortholog	UPF0235 PROTEIN C15ORF40 (PTHR13420:SF7)		Homo sapiens
15661	chr15:101817296-101817485	chr15	101817296	101817485	189	VIMP		-
16479	chr16:24202551-24202740	chr16	24202551	24202740	189	PRKCB		+	HUMAN|HGNC=9395|UniProtKB=P05771	PRKCB	Protein kinase C beta type;PRKCB;ortholog	PROTEIN KINASE C BETA TYPE (PTHR24356:SF158)	non-receptor serine/threonine protein kinase(PC00167)	Homo sapiens	peptidyl-serine phosphorylation(GO:0018105);intracellular signal transduction(GO:0035556)	Gonadotropin-releasing hormone receptor pathway->PKCs;;Histamine H1 receptor mediated signaling pathway->Protein kinase C;;Apoptosis signaling pathway->Protein kinase C;;Inflammation mediated by chemokine and cytokine signaling pathway->Protein kinase C;;Heterotrimeric G-protein signaling pathway-Gq alpha and Go alpha mediated pathway->Protein kinase C;;Wnt signaling pathway->Protein Kinase C;;Mu…
16605	chr16:31123586-31123775	chr16	31123586	31123775	189	BCKDK	12	+	HUMAN|HGNC=16902|UniProtKB=O14874	BCKDK	[3-methyl-2-oxobutanoate dehydrogenase [lipoamide]] kinase, mitochondrial;BCKDK;ortholog	[3-METHYL-2-OXOBUTANOATE DEHYDROGENASE [LIPOAMIDE]] KINASE, MITOCHONDRIAL (PTHR11947:SF20)	non-receptor serine/threonine protein kinase(PC00167)	Homo sapiens	negative regulation of catalytic activity(GO:0043086);negative regulation of metabolic process(GO:0009892);glucose homeostasis(GO:0042593);oxidation-reduction process(GO:0055114)
18871	chr18:15057157-15057346	chr18	15057157	15057346	189	.		.
20316	chr19:37825937-37826126	chr19	37825937	37826126	189	HKR1	2	+
21403	chr20:62069788-62069977	chr20	62069788	62069977	189	KCNQ2		-	HUMAN|HGNC=6296|UniProtKB=O43526	KCNQ2	Potassium voltage-gated channel subfamily KQT member 2;KCNQ2;ortholog	POTASSIUM VOLTAGE-GATED CHANNEL SUBFAMILY KQT MEMBER 2 (PTHR11537:SF6)	voltage-gated ion channel(PC00241)	Homo sapiens	potassium ion transmembrane transport(GO:0071805)	Muscarinic acetylcholine receptor 1 and 3 signaling pathway->KCNQ K(+) channel;;
21422	chr21:14686762-14686951	chr21	14686762	14686951	189	.		.
1137	chr1:170502604-170502792	chr1	170502604	170502792	188	GORAB		+	HUMAN|HGNC=25676|UniProtKB=Q5T7V8	GORAB	RAB6-interacting golgin;GORAB;ortholog	RAB6-INTERACTING GOLGIN (PTHR21470:SF2)		Homo sapiens
2512	chr2:128051441-128051629	chr2	128051441	128051629	188	ERCC3		-	HUMAN|HGNC=3435|UniProtKB=P19447	ERCC3	General transcription and DNA repair factor IIH helicase subunit XPB;ERCC3;ortholog	GENERAL TRANSCRIPTION AND DNA REPAIR FACTOR IIH HELICASE SUBUNIT XPB (PTHR11274:SF0)	DNA helicase(PC00011)	Homo sapiens
11654	chr11:105668451-105668639	chr11	105668451	105668639	188	GRIA4		+	HUMAN|HGNC=4574|UniProtKB=P48058	GRIA4	Glutamate receptor 4;GRIA4;ortholog	GLUTAMATE RECEPTOR 4 (PTHR18966:SF100)	transmembrane signal receptor(PC00197)	Homo sapiens		Ionotropic glutamate receptor pathway->Glutamate receptor, ionotropic, AMPA 4;;Ionotropic glutamate receptor pathway->AMPA/Kainate Receptor;;Ionotropic glutamate receptor pathway->glutamate receptor, ionotropic, AMPA;;Metabotropic glutamate receptor group III pathway->AMPA/Kainate Receptor;;;;;
12054	chr12:31238958-31239146	chr12	31238958	31239146	188	DDX11		+	HUMAN|HGNC=2736|UniProtKB=Q96FC9	CHL1,DDX11	ATP-dependent DNA helicase DDX11;DDX11;ortholog	ATP-DEPENDENT DNA HELICASE DDX11-RELATED (PTHR11472:SF41)	DNA helicase(PC00011)	Homo sapiens	sister chromatid cohesion(GO:0007062);DNA duplex unwinding(GO:0032508)
12308	chr12:53300431-53300619	chr12	53300431	53300619	188	KRT8		-	HUMAN|HGNC=6446|UniProtKB=P05787	KRT8	Keratin, type II cytoskeletal 8;KRT8;ortholog	KERATIN, TYPE II CYTOSKELETAL 8 (PTHR45616:SF26)		Homo sapiens
12717	chr12:111537733-111537921	chr12	111537733	111537921	188	CUX2		+	HUMAN|HGNC=19347|UniProtKB=O14529	CUX2	Homeobox protein cut-like 2;CUX2;ortholog	HOMEOBOX PROTEIN CUT-LIKE 2 (PTHR14043:SF5)	homeodomain transcription factor(PC00119)	Homo sapiens
18588	chr17:73518414-73518602	chr17	73518414	73518602	188	TSEN54		+	HUMAN|HGNC=27561|UniProtKB=Q7Z6J9	TSEN54	tRNA-splicing endonuclease subunit Sen54;TSEN54;ortholog	TRNA-SPLICING ENDONUCLEASE SUBUNIT SEN54 (PTHR21027:SF1)	endoribonuclease(PC00094)	Homo sapiens	tRNA splicing, via endonucleolytic cleavage and ligation(GO:0006388)
18691	chr17:78972220-78972408	chr17	78972220	78972408	188	CHMP6		+	HUMAN|HGNC=25675|UniProtKB=Q96FZ7	CHMP6	Charged multivesicular body protein 6;CHMP6;ortholog	CHARGED MULTIVESICULAR BODY PROTEIN 6 (PTHR22761:SF5)	membrane traffic protein(PC00150)	Homo sapiens	vesicle budding from membrane(GO:0006900);late endosome to vacuole transport via multivesicular body sorting pathway(GO:0032511)
20871	chr19:49989271-49989459	chr19	49989271	49989459	188	FLT3LG	9	+	HUMAN|HGNC=3766|UniProtKB=P49771	FLT3LG	Fms-related tyrosine kinase 3 ligand;FLT3LG;ortholog	FMS-RELATED TYROSINE KINASE 3 LIGAND (PTHR11032:SF1)	cytokine(PC00083)	Homo sapiens	cell population proliferation(GO:0008283);positive regulation of cell population proliferation(GO:0008284)
6360	chr5:131928455-131928642	chr5	131928455	131928642	187	RAD50		+	HUMAN|HGNC=9816|UniProtKB=Q92878	RAD50,AC116366	DNA repair protein RAD50;RAD50;ortholog	DNA REPAIR PROTEIN RAD50 (PTHR18867:SF12)		Homo sapiens	nucleic acid phosphodiester bond hydrolysis(GO:0090305);telomere-telomerase complex assembly(GO:1905324);DNA duplex unwinding(GO:0032508);telomere maintenance via telomerase(GO:0007004);telomere capping(GO:0016233);chromosome organization involved in meiotic cell cycle(GO:0070192);mitotic recombination(GO:0006312);meiotic nuclear division(GO:0140013)
6866	chr6:31022106-31022293	chr6	31022106	31022293	187	HCG22	2	+	HUMAN|HGNC=27780|UniProtKB=E2RYF7	HCG22	Protein PBMUCL2;HCG22;ortholog	PROTEIN PBMUCL2 (PTHR22467:SF1)		Homo sapiens
7938	chr7:100061309-100061496	chr7	100061309	100061496	187	C7orf61		-	HUMAN|HGNC=22135|UniProtKB=Q8IZ16	C7orf61	Uncharacterized protein C7orf61;C7orf61;ortholog	CHROMOSOME 7 OPEN READING FRAME 61 (PTHR39221:SF1)		Homo sapiens
12401	chr12:58002520-58002707	chr12	58002520	58002707	187	DTX3		+	HUMAN|HGNC=24457|UniProtKB=Q8N9I9	DTX3	Probable E3 ubiquitin-protein ligase DTX3;DTX3;ortholog	E3 UBIQUITIN-PROTEIN LIGASE DTX3-RELATED (PTHR12622:SF35)	ubiquitin-protein ligase(PC00234)	Homo sapiens	Notch signaling pathway(GO:0007219);protein ubiquitination(GO:0016567)
13914	chr13:113688185-113688372	chr13	113688185	113688372	187	MCF2L		+	HUMAN|HGNC=14576|UniProtKB=O15068	MCF2L	Guanine nucleotide exchange factor DBS;MCF2L;ortholog	GUANINE NUCLEOTIDE EXCHANGE FACTOR DBS (PTHR22826:SF115)	guanyl-nucleotide exchange factor(PC00113)	Homo sapiens
14401	chr14:76965068-76965255	chr14	76965068	76965255	187	ESRRB		+	HUMAN|HGNC=3473|UniProtKB=O95718	ESRRB	Steroid hormone receptor ERR2;ESRRB;ortholog	STEROID HORMONE RECEPTOR ERR2 (PTHR48092:SF7)		Homo sapiens	transcription by RNA polymerase II(GO:0006366);regulation of transcription by RNA polymerase II(GO:0006357)
16847	chr16:70765210-70765397	chr16	70765210	70765397	187	VAC14		-	HUMAN|HGNC=25507|UniProtKB=Q08AM6	VAC14	Protein VAC14 homolog;VAC14;ortholog	PROTEIN VAC14 HOMOLOG (PTHR16023:SF0)	scaffold/adaptor protein(PC00226)	Homo sapiens	positive regulation of kinase activity(GO:0033674);phosphatidylinositol biosynthetic process(GO:0006661);phosphorylation(GO:0016310)
22227	chrX:76931533-76931720	chrX	76931533	76931720	187	ATRX		-	HUMAN|HGNC=886|UniProtKB=P46100	ATRX	Transcriptional regulator ATRX;ATRX;ortholog	TRANSCRIPTIONAL REGULATOR ATRX (PTHR46357:SF1)	DNA-binding transcription factor(PC00218)	Homo sapiens
1425	chr1:227198578-227198764	chr1	227198578	227198764	186	CDC42BPA		-	HUMAN|HGNC=1737|UniProtKB=Q5VT25	CDC42BPA	Serine/threonine-protein kinase MRCK alpha;CDC42BPA;ortholog	SERINE/THREONINE-PROTEIN KINASE MRCK ALPHA (PTHR22988:SF31)	non-receptor serine/threonine protein kinase(PC00167)	Homo sapiens	actomyosin structure organization(GO:0031032);peptidyl-threonine phosphorylation(GO:0018107)
1644	chr1:243349374-243349560	chr1	243349374	243349560	186	CEP170		-	HUMAN|HGNC=28920|UniProtKB=Q5SW79	CEP170	Centrosomal protein of 170 kDa;CEP170;ortholog	CENTROSOMAL PROTEIN OF 170 KDA-RELATED (PTHR15715:SF17)	scaffold/adaptor protein(PC00226)	Homo sapiens
6986	chr6:36937628-36937814	chr6	36937628	36937814	186	MTCH1		-	HUMAN|HGNC=17586|UniProtKB=Q9NZJ7	MTCH1,PSAP	Mitochondrial carrier homolog 1;MTCH1;ortholog	MITOCHONDRIAL CARRIER HOMOLOG 1 (PTHR10780:SF3)	mitochondrial carrier protein(PC00158)	Homo sapiens	apoptotic process(GO:0006915);positive regulation of apoptotic process(GO:0043065)
7310	chr6:147128537-147128723	chr6	147128537	147128723	186	ADGB		+	HUMAN|HGNC=21212|UniProtKB=Q8N7X0	ADGB	Androglobin;ADGB;ortholog	ANDROGLOBIN (PTHR46298:SF1)		Homo sapiens
8359	chr8:6566408-6566594	chr8	6566408	6566594	186	AGPAT5		+	HUMAN|HGNC=20886|UniProtKB=Q9NUQ2	AGPAT5	1-acyl-sn-glycerol-3-phosphate acyltransferase epsilon;AGPAT5;ortholog	1-ACYL-SN-GLYCEROL-3-PHOSPHATE ACYLTRANSFERASE EPSILON (PTHR10983:SF16)	acyltransferase(PC00042)	Homo sapiens
14398	chr14:76618974-76619160	chr14	76618974	76619160	186	GPATCH2L		+	HUMAN|HGNC=20210|UniProtKB=Q9NWQ4	GPATCH2L	G patch domain-containing protein 2-like;GPATCH2L;ortholog	G PATCH DOMAIN-CONTAINING PROTEIN 2-LIKE (PTHR14195:SF3)	RNA metabolism protein(PC00031)	Homo sapiens
14538	chr14:100808548-100808734	chr14	100808548	100808734	186	WARS		-	HUMAN|HGNC=12729|UniProtKB=P23381	WARS	Tryptophan--tRNA ligase, cytoplasmic;WARS1;ortholog	TRYPTOPHAN--TRNA LIGASE, CYTOPLASMIC (PTHR10055:SF1)	aminoacyl-tRNA synthetase(PC00047)	Homo sapiens	cellular amino acid metabolic process(GO:0006520);tRNA metabolic process(GO:0006399);translational elongation(GO:0006414)
15797	chr16:2075481-2075667	chr16	2075481	2075667	186	SLC9A3R2	1	+	HUMAN|HGNC=11076|UniProtKB=Q15599	SLC9A3R2	Na(+)/H(+) exchange regulatory cofactor NHE-RF2;SLC9A3R2;ortholog	NA(+)/H(+) EXCHANGE REGULATORY COFACTOR NHE-RF2 (PTHR14191:SF4)		Homo sapiens	protein localization to plasma membrane(GO:0072659)
16409	chr16:19716437-19716623	chr16	19716437	19716623	186	C16orf62	3	+
17041	chr16:89971159-89971345	chr16	89971159	89971345	186	TCF25		+	HUMAN|HGNC=29181|UniProtKB=Q9BQ70	TCF25	Transcription factor 25;TCF25;ortholog	TRANSCRIPTION FACTOR 25 (PTHR22684:SF0)		Homo sapiens
17125	chr17:5187178-5187364	chr17	5187178	5187364	186	RABEP1		+	HUMAN|HGNC=17677|UniProtKB=Q15276	RABEP1	Rab GTPase-binding effector protein 1;RABEP1;ortholog	RAB GTPASE-BINDING EFFECTOR PROTEIN 1 (PTHR31179:SF5)		Homo sapiens	Golgi to plasma membrane transport(GO:0006893)
17167	chr17:7293766-7293952	chr17	7293766	7293952	186	TMEM256-PLSCR3		-
18640	chr17:74777122-74777308	chr17	74777122	74777308	186	MFSD11	5	+	HUMAN|HGNC=25458|UniProtKB=O43934	MFSD11	UNC93-like protein MFSD11;MFSD11;ortholog	UNC93-LIKE PROTEIN MFSD11 (PTHR23294:SF0)		Homo sapiens
21107	chr19:58238572-58238758	chr19	58238572	58238758	186	ZNF671		-	HUMAN|HGNC=26279|UniProtKB=Q8TAW3	ZNF671	Zinc finger protein 671;ZNF671;ortholog	ZINC FINGER PROTEIN 671 (PTHR24390:SF44)	C2H2 zinc finger transcription factor(PC00248)	Homo sapiens	transcription by RNA polymerase II(GO:0006366);regulation of transcription by RNA polymerase II(GO:0006357)
21872	chr22:38209283-38209469	chr22	38209283	38209469	186	GCAT		+	HUMAN|HGNC=4188|UniProtKB=O75600	GCAT	2-amino-3-ketobutyrate coenzyme A ligase, mitochondrial;GCAT;ortholog	2-AMINO-3-KETOBUTYRATE COENZYME A LIGASE, MITOCHONDRIAL (PTHR13693:SF77)	transaminase(PC00216)	Homo sapiens		Biotin biosynthesis->8-Amino-7-oxononanoate synthase;;
789	chr1:114406819-114407004	chr1	114406819	114407004	185	PTPN22		-	HUMAN|HGNC=9652|UniProtKB=Q9Y2R2	PTPN22	Tyrosine-protein phosphatase non-receptor type 22;PTPN22;ortholog	TYROSINE-PROTEIN PHOSPHATASE NON-RECEPTOR TYPE 22 (PTHR45983:SF1)		Homo sapiens	peptidyl-tyrosine dephosphorylation(GO:0035335)
5388	chr5:95159540-95159725	chr5	95159540	95159725	185	RHOBTB3	2	+	HUMAN|HGNC=18757|UniProtKB=O94955	RHOBTB3	Rho-related BTB domain-containing protein 3;RHOBTB3;ortholog	RHO-RELATED BTB DOMAIN-CONTAINING PROTEIN 3 (PTHR24072:SF139)	small GTPase(PC00208)	Homo sapiens	regulation of cell shape(GO:0008360);cortical cytoskeleton organization(GO:0030865);regulation of actin cytoskeleton organization(GO:0032956);vesicle budding from membrane(GO:0006900);motor neuron axon guidance(GO:0008045);establishment or maintenance of cell polarity(GO:0007163);apoptotic cell clearance(GO:0043277);actin filament organization(GO:0007015);membrane invagination(GO:0010324);endocyt…
8773	chr8:117709291-117709476	chr8	117709291	117709476	185	EIF3H		-	HUMAN|HGNC=3273|UniProtKB=O15372	EIF3H	Eukaryotic translation initiation factor 3 subunit H;EIF3H;ortholog	EUKARYOTIC TRANSLATION INITIATION FACTOR 3 SUBUNIT H (PTHR10410:SF3)	translation initiation factor(PC00224)	Homo sapiens
11382	chr11:66372624-66372809	chr11	66372624	66372809	185	CCS		+	HUMAN|HGNC=1613|UniProtKB=O14618	CCS	Copper chaperone for superoxide dismutase;CCS;ortholog	COPPER CHAPERONE FOR SUPEROXIDE DISMUTASE (PTHR10003:SF86)	oxidoreductase(PC00176)	Homo sapiens	cellular response to oxidative stress(GO:0034599);cellular response to oxygen-containing compound(GO:1901701);response to inorganic substance(GO:0010035);cellular metabolic process(GO:0044237);response to toxic substance(GO:0009636)
20665	chr19:41631539-41631724	chr19	41631539	41631724	185	CYP2F1		+	HUMAN|HGNC=2632|UniProtKB=P24903	CYP2F1	Cytochrome P450 2F1;CYP2F1;ortholog	CYTOCHROME P450 2F1 (PTHR24300:SF275)	oxygenase(PC00177)	Homo sapiens	cellular aromatic compound metabolic process(GO:0006725);organic acid metabolic process(GO:0006082);organic cyclic compound metabolic process(GO:1901360);oxidation-reduction process(GO:0055114);cellular catabolic process(GO:0044248);cellular response to chemical stimulus(GO:0070887)
303	chr1:29493240-29493424	chr1	29493240	29493424	184	SRSF4		-	HUMAN|HGNC=10786|UniProtKB=Q08170	SRSF4	Serine/arginine-rich splicing factor 4;SRSF4;ortholog	SERINE/ARGININE-RICH SPLICING FACTOR 4 (PTHR23147:SF55)	RNA splicing factor(PC00148)	Homo sapiens	mRNA cis splicing, via spliceosome(GO:0045292);regulation of alternative mRNA splicing, via spliceosome(GO:0000381);alternative mRNA splicing, via spliceosome(GO:0000380)
3067	chr2:233445653-233445837	chr2	233445653	233445837	184	EIF4E2	7	+	HUMAN|HGNC=3293|UniProtKB=O60573	EIF4E2	Eukaryotic translation initiation factor 4E type 2;EIF4E2;ortholog	EUKARYOTIC TRANSLATION INITIATION FACTOR 4E TYPE 2 (PTHR11960:SF62)	translation initiation factor(PC00224)	Homo sapiens
6457	chr5:142437422-142437606	chr5	142437422	142437606	184	ARHGAP26		+	HUMAN|HGNC=17073|UniProtKB=Q9UNA1	ARHGAP26	Rho GTPase-activating protein 26;ARHGAP26;ortholog	RHO GTPASE-ACTIVATING PROTEIN 26 (PTHR12552:SF4)	GTPase-activating protein(PC00257)	Homo sapiens		Integrin signalling pathway->GTPase regulator associated with FAK;;PDGF signaling pathway->GTPase-activating protein Rho;;;
7288	chr6:139576516-139576700	chr6	139576516	139576700	184	TXLNB		-	HUMAN|HGNC=21617|UniProtKB=Q8N3L3	TXLNB	Beta-taxilin;TXLNB;ortholog	BETA-TAXILIN (PTHR16127:SF10)	membrane traffic protein(PC00150)	Homo sapiens
7318	chr6:149887366-149887550	chr6	149887366	149887550	184	GINM1	1	+	HUMAN|HGNC=21074|UniProtKB=Q9NU53	GINM1	Glycoprotein integral membrane protein 1;GINM1;ortholog	GLYCOPROTEIN INTEGRAL MEMBRANE PROTEIN 1 (PTHR28549:SF1)		Homo sapiens
8953	chr9:3453525-3453709	chr9	3453525	3453709	184	AL365202.1	2	-
12089	chr12:31353985-31354169	chr12	31353985	31354169	184	RP11-551L14.1	2	-
12279	chr12:50529251-50529435	chr12	50529251	50529435	184	CERS5		-	HUMAN|HGNC=23749|UniProtKB=Q8N5B7	CERS5	Ceramide synthase 5;CERS5;ortholog	CERAMIDE SYNTHASE 5 (PTHR12560:SF8)		Homo sapiens	ceramide biosynthetic process(GO:0046513)
15471	chr15:74234215-74234399	chr15	74234215	74234399	184	LOXL1		+	HUMAN|HGNC=6665|UniProtKB=Q08397	LOXL1	Lysyl oxidase homolog 1;LOXL1;ortholog	LYSYL OXIDASE HOMOLOG 1 (PTHR45817:SF8)	oxidase(PC00175)	Homo sapiens	oxidation-reduction process(GO:0055114);peptidyl-lysine modification(GO:0018205)
18651	chr17:76128111-76128295	chr17	76128111	76128295	184	TMC8		+	HUMAN|HGNC=20474|UniProtKB=Q8IU68	TMC8	Transmembrane channel-like protein 8;TMC8;ortholog	TRANSMEMBRANE CHANNEL-LIKE PROTEIN 8 (PTHR23302:SF39)		Homo sapiens
20792	chr19:47918123-47918307	chr19	47918123	47918307	184	MEIS3		-	HUMAN|HGNC=29537|UniProtKB=Q99687	MEIS3	Homeobox protein Meis3;MEIS3;ortholog	HOMEOBOX PROTEIN MEIS3 (PTHR11850:SF190)	homeodomain transcription factor(PC00119)	Homo sapiens	cell population proliferation(GO:0008283);embryo development(GO:0009790);eye development(GO:0001654);positive regulation of cell population proliferation(GO:0008284);pattern specification process(GO:0007389);transcription by RNA polymerase II(GO:0006366);brain development(GO:0007420);positive regulation of transcription by RNA polymerase II(GO:0045944);animal organ morphogenesis(GO:0009887)
862	chr1:150969916-150970099	chr1	150969916	150970099	183	FAM63A		-
3878	chr3:39148483-39148666	chr3	39148483	39148666	183	GORASP1		-	HUMAN|HGNC=16769|UniProtKB=Q9BQQ3	GORASP1	Golgi reassembly-stacking protein 1;GORASP1;ortholog	GOLGI REASSEMBLY-STACKING PROTEIN 1 (PTHR12893:SF2)		Homo sapiens	Golgi organization(GO:0007030)
4749	chr4:25915527-25915710	chr4	25915527	25915710	183	SMIM20		+	HUMAN|HGNC=37260|UniProtKB=Q8N5G0	SMIM20	Small integral membrane protein 20;SMIM20;ortholog	SMALL INTEGRAL MEMBRANE PROTEIN 20 (PTHR34923:SF1)		Homo sapiens	mitochondrial cytochrome c oxidase assembly(GO:0033617)
7606	chr7:24873921-24874104	chr7	24873921	24874104	183	OSBPL3		-	HUMAN|HGNC=16370|UniProtKB=Q9H4L5	OSBPL3	Oxysterol-binding protein-related protein 3;OSBPL3;ortholog	OXYSTEROL-BINDING PROTEIN-RELATED PROTEIN 3 (PTHR10972:SF15)		Homo sapiens
7808	chr7:74213605-74213788	chr7	74213605	74213788	183	GTF2IRD2		-	HUMAN|HGNC=30775|UniProtKB=Q86UP8	GTF2IRD2	General transcription factor II-I repeat domain-containing protein 2A;GTF2IRD2;ortholog	GENERAL TRANSCRIPTION FACTOR II-I REPEAT DOMAIN-CONTAINING PROTEIN 2A-RELATED (PTHR47831:SF1)	general transcription factor(PC00259)	Homo sapiens
7811	chr7:74562317-74562500	chr7	74562317	74562500	183	GTF2IRD2B		+	HUMAN|HGNC=33125|UniProtKB=Q6EKJ0	GTF2IRD2B	General transcription factor II-I repeat domain-containing protein 2B;GTF2IRD2B;ortholog	GENERAL TRANSCRIPTION FACTOR II-I REPEAT DOMAIN-CONTAINING PROTEIN 2A-RELATED (PTHR47831:SF1)	general transcription factor(PC00259)	Homo sapiens
8097	chr7:128128376-128128559	chr7	128128376	128128559	183	METTL2B		+	HUMAN|HGNC=18272|UniProtKB=Q6P1Q9	METTL2B	tRNA N(3)-methylcytidine methyltransferase METTL2B;METTL2B;ortholog	TRNA N(3)-METHYLCYTIDINE METHYLTRANSFERASE METTL2A-RELATED (PTHR22809:SF4)	methyltransferase(PC00155)	Homo sapiens
8619	chr8:66683181-66683364	chr8	66683181	66683364	183	MTFR1	3	+	HUMAN|HGNC=29510|UniProtKB=Q15390	MTFR1	Mitochondrial fission regulator 1;MTFR1;ortholog	MITOCHONDRIAL FISSION REGULATOR 1 (PTHR14215:SF1)		Homo sapiens	aerobic respiration(GO:0009060);mitochondrial fission(GO:0000266)
10416	chr10:104179873-104180056	chr10	104179873	104180056	183	FBXL15	1	+	HUMAN|HGNC=28155|UniProtKB=Q9H469	FBXL15	F-box/LRR-repeat protein 15;FBXL15;ortholog	F-BOX/LRR-REPEAT PROTEIN 15 (PTHR13318:SF179)		Homo sapiens	SCF-dependent proteasomal ubiquitin-dependent protein catabolic process(GO:0031146)
12341	chr12:55343991-55344174	chr12	55343991	55344174	183	TESPA1	11	-	HUMAN|HGNC=29109|UniProtKB=A2RU30	TESPA1	Protein TESPA1;TESPA1;ortholog	PROTEIN TESPA1 (PTHR17469:SF1)		Homo sapiens
12876	chr12:132593116-132593299	chr12	132593116	132593299	183	EP400NL	6	+
14699	chr15:34825163-34825346	chr15	34825163	34825346	183	GOLGA8B		-	HUMAN|HGNC=31973|UniProtKB=A8MQT2	GOLGA8B	Golgin subfamily A member 8B;GOLGA8B;ortholog	GOLGIN SUBFAMILY A MEMBER 8A-RELATED (PTHR10881:SF63)	membrane traffic protein(PC00150)	Homo sapiens	spindle assembly(GO:0051225);Golgi organization(GO:0007030)
14880	chr15:43852610-43852793	chr15	43852610	43852793	183	PPIP5K1		-	HUMAN|HGNC=29023|UniProtKB=Q6PFW1	PPIP5K1	Inositol hexakisphosphate and diphosphoinositol-pentakisphosphate kinase 1;PPIP5K1;ortholog	INOSITOL HEXAKISPHOSPHATE AND DIPHOSPHOINOSITOL-PENTAKISPHOSPHATE KINASE 1 (PTHR12750:SF11)	nucleotide kinase(PC00172)	Homo sapiens	cellular carbohydrate metabolic process(GO:0044262);alcohol biosynthetic process(GO:0046165);organophosphate biosynthetic process(GO:0090407);phosphate-containing compound metabolic process(GO:0006796)
15430	chr15:70387728-70387911	chr15	70387728	70387911	183	TLE3		-	HUMAN|HGNC=11839|UniProtKB=Q04726	TLE3	Transducin-like enhancer protein 3;TLE3;ortholog	TRANSDUCIN-LIKE ENHANCER PROTEIN 3 (PTHR10814:SF24)	transcription cofactor(PC00217)	Homo sapiens	negative regulation of canonical Wnt signaling pathway(GO:0090090);canonical Wnt signaling pathway(GO:0060070)	Wnt signaling pathway->Transducin-like Enhance of Split 1-3;;
17053	chr17:504134-504317	chr17	504134	504317	183	VPS53		-	HUMAN|HGNC=25608|UniProtKB=Q5VIR6	VPS53	Vacuolar protein sorting-associated protein 53 homolog;VPS53;ortholog	VACUOLAR PROTEIN SORTING-ASSOCIATED PROTEIN 53 HOMOLOG (PTHR12820:SF0)	membrane traffic protein(PC00150)	Homo sapiens	retrograde transport, endosome to Golgi(GO:0042147)
17609	chr17:39976092-39976275	chr17	39976092	39976275	183	FKBP10		+	HUMAN|HGNC=18169|UniProtKB=Q96AY3	FKBP10	Peptidyl-prolyl cis-trans isomerase FKBP10;FKBP10;ortholog	PEPTIDYL-PROLYL CIS-TRANS ISOMERASE FKBP10 (PTHR46046:SF3)		Homo sapiens
18244	chr17:42985248-42985431	chr17	42985248	42985431	183	GFAP		-	HUMAN|HGNC=4235|UniProtKB=P14136	GFAP	Glial fibrillary acidic protein;GFAP;ortholog	GLIAL FIBRILLARY ACIDIC PROTEIN (PTHR45652:SF9)		Homo sapiens
18463	chr17:60360062-60360245	chr17	60360062	60360245	183	RP11-51L5.7	1	-
18674	chr17:77078145-77078328	chr17	77078145	77078328	183	ENGASE		+	HUMAN|HGNC=24622|UniProtKB=Q8NFI3	ENGASE	Cytosolic endo-beta-N-acetylglucosaminidase;ENGASE;ortholog	CYTOSOLIC ENDO-BETA-N-ACETYLGLUCOSAMINIDASE (PTHR13246:SF1)	deaminase(PC00088)	Homo sapiens	glycoprotein metabolic process(GO:0009100);cellular protein modification process(GO:0006464)
18689	chr17:78401467-78401650	chr17	78401467	78401650	183	ENDOV		+	HUMAN|HGNC=26640|UniProtKB=Q8N8Q3	ENDOV	Endonuclease V;ENDOV;ortholog	ENDONUCLEASE V (PTHR28511:SF1)		Homo sapiens
20105	chr19:17339239-17339422	chr19	17339239	17339422	183	OCEL1		+	HUMAN|HGNC=26221|UniProtKB=Q9H607	OCEL1	Occludin/ELL domain-containing protein 1;OCEL1;ortholog	OCCLUDIN/ELL DOMAIN-CONTAINING PROTEIN 1 (PTHR23288:SF15)	general transcription factor(PC00259)	Homo sapiens
20839	chr19:49299403-49299586	chr19	49299403	49299586	183	BCAT2		-	HUMAN|HGNC=977|UniProtKB=O15382	BCAT2	Branched-chain-amino-acid aminotransferase, mitochondrial;BCAT2;ortholog	BRANCHED-CHAIN-AMINO-ACID AMINOTRANSFERASE, MITOCHONDRIAL (PTHR11825:SF39)	transaminase(PC00216)	Homo sapiens	alpha-amino acid metabolic process(GO:1901605);oxidation-reduction process(GO:0055114);branched-chain amino acid biosynthetic process(GO:0009082)	Alanine biosynthesis->Branched chain amino acid aminotransferase;;Valine biosynthesis->Branched chain amino acid aminotransferase;;Isoleucine biosynthesis->Branched chain amino acid aminotransferase;;Leucine biosynthesis->Branched chain amino acid aminotransferase;;;;;
4027	chr3:52568366-52568548	chr3	52568366	52568548	182	NT5DC2		-	HUMAN|HGNC=25717|UniProtKB=Q9H857	NT5DC2	5'-nucleotidase domain-containing protein 2;NT5DC2;ortholog	5'-NUCLEOTIDASE DOMAIN-CONTAINING PROTEIN 2 (PTHR12103:SF14)	nucleotide phosphatase(PC00173)	Homo sapiens
11225	chr11:62439035-62439217	chr11	62439035	62439217	182	C11orf48	1	-
17300	chr17:15134051-15134233	chr17	15134051	15134233	182	PMP22	5	-	HUMAN|HGNC=9716|UniProtKB=Q9NR77	PXMP2,PMP22	Peroxisomal membrane protein 2;PXMP2;ortholog	PEROXISOMAL MEMBRANE PROTEIN 2 (PTHR11266:SF114)	transporter(PC00227)	Homo sapiens
17533	chr17:34191067-34191249	chr17	34191067	34191249	182	TAF15	2	+	HUMAN|HGNC=11547|UniProtKB=Q92804	TAF15	TATA-binding protein-associated factor 2N;TAF15;ortholog	TATA-BINDING PROTEIN-ASSOCIATED FACTOR 2N (PTHR23238:SF25)	RNA metabolism protein(PC00031)	Homo sapiens
20221	chr19:22257173-22257355	chr19	22257173	22257355	182	ZNF257		+	HUMAN|HGNC=13498|UniProtKB=Q9Y2Q1	ZNF257	Zinc finger protein 257;ZNF257;ortholog	ZINC FINGER PROTEIN 257 (PTHR24384:SF127)	DNA-binding transcription factor(PC00218)	Homo sapiens	transcription, DNA-templated(GO:0006351);regulation of transcription, DNA-templated(GO:0006355)
20224	chr19:22939006-22939188	chr19	22939006	22939188	182	ZNF99	8	-	HUMAN|HGNC=13175|UniProtKB=A8MXY4	ZNF99	Zinc finger protein 99;ZNF99;ortholog	ZINC FINGER PROTEIN 208-RELATED (PTHR24376:SF71)	C2H2 zinc finger transcription factor(PC00248)	Homo sapiens	transcription by RNA polymerase II(GO:0006366);regulation of transcription by RNA polymerase II(GO:0006357)
20940	chr19:51870469-51870651	chr19	51870469	51870651	182	CLDND2		-	HUMAN|HGNC=28511|UniProtKB=Q8NHS1	CLDND2	Claudin domain-containing protein 2;CLDND2;ortholog	CLAUDIN DOMAIN-CONTAINING PROTEIN 2 (PTHR10671:SF30)	cytoskeletal protein(PC00085)	Homo sapiens
22030	chrX:9983716-9983898	chrX	9983716	9983898	182	WWC3	1	+	HUMAN|HGNC=29237|UniProtKB=Q9ULE0	WWC3	Protein WWC3;WWC3;ortholog	PROTEIN WWC3 (PTHR14791:SF25)		Homo sapiens
6527	chr5:156085597-156085778	chr5	156085597	156085778	181	SGCD		+	HUMAN|HGNC=10807|UniProtKB=Q92629	SGCD	Delta-sarcoglycan;SGCD;ortholog	DELTA-SARCOGLYCAN (PTHR12939:SF6)	cytoskeletal protein(PC00085)	Homo sapiens	heart contraction(GO:0060047);cardiac muscle tissue development(GO:0048738)
6659	chr5:179280196-179280377	chr5	179280196	179280377	181	C5orf45		-	HUMAN|HGNC=30817|UniProtKB=Q6NTE8	C5orf45	MRN complex-interacting protein;MRNIP;ortholog	MRN COMPLEX-INTERACTING PROTEIN (PTHR15863:SF2)		Homo sapiens
11518	chr11:73882074-73882255	chr11	73882074	73882255	181	C2CD3	1	-	HUMAN|HGNC=24564|UniProtKB=Q4AC94	C2CD3	C2 domain-containing protein 3;C2CD3;ortholog	C2 DOMAIN-CONTAINING PROTEIN 3 (PTHR21254:SF1)		Homo sapiens
11933	chr12:9093318-9093499	chr12	9093318	9093499	181	M6PR	7	-	HUMAN|HGNC=5467|UniProtKB=P11717	M6PR,IGF2R	Cation-independent mannose-6-phosphate receptor;IGF2R;ortholog	CATION-INDEPENDENT MANNOSE-6-PHOSPHATE RECEPTOR (PTHR15071:SF17)	membrane traffic protein(PC00150)	Homo sapiens		Apoptosis signaling pathway->Insulin-like growth factor II receptor;;Insulin/IGF pathway-mitogen activated protein kinase kinase/MAP kinase cascade->Insulin receptor/Insulin like growth factor receptor/insulin related receptor;;Insulin/IGF pathway-protein kinase B signaling cascade->Insulin receptor/Insulin like growth factor receptor/insulin related receptor;;;;
18656	chr17:76200981-76201162	chr17	76200981	76201162	181	AFMID		+	HUMAN|HGNC=20910|UniProtKB=Q63HM1	AFMID	Kynurenine formamidase;AFMID;ortholog	KYNURENINE FORMAMIDASE (PTHR23024:SF574)	deacetylase(PC00087)	Homo sapiens
18760	chr17:80401698-80401879	chr17	80401698	80401879	181	C17orf62	7	-
20106	chr19:17339754-17339935	chr19	17339754	17339935	181	OCEL1	6	+	HUMAN|HGNC=26221|UniProtKB=Q9H607	OCEL1	Occludin/ELL domain-containing protein 1;OCEL1;ortholog	OCCLUDIN/ELL DOMAIN-CONTAINING PROTEIN 1 (PTHR23288:SF15)	general transcription factor(PC00259)	Homo sapiens
20965	chr19:53268437-53268618	chr19	53268437	53268618	181	ZNF600	3	-	HUMAN|HGNC=30951|UniProtKB=Q6ZNG1	ZNF600	Zinc finger protein 600;ZNF600;ortholog	ZINC FINGER PROTEIN 600-RELATED (PTHR24376:SF85)	C2H2 zinc finger transcription factor(PC00248)	Homo sapiens	transcription by RNA polymerase II(GO:0006366);regulation of transcription by RNA polymerase II(GO:0006357)
21101	chr19:58002965-58003146	chr19	58002965	58003146	181	ZNF419		+	HUMAN|HGNC=20648|UniProtKB=Q96HQ0	ZNF419	Zinc finger protein 419;ZNF419;ortholog	ZINC FINGER PROTEIN 419 (PTHR24377:SF633)		Homo sapiens	transcription by RNA polymerase II(GO:0006366);regulation of transcription by RNA polymerase II(GO:0006357)
21557	chr22:18934303-18934484	chr22	18934303	18934484	181	.		.
6598	chr5:175956108-175956288	chr5	175956108	175956288	180	RNF44		-	HUMAN|HGNC=19180|UniProtKB=Q7L0R7	RNF44	RING finger protein 44;RNF44;ortholog	RING FINGER PROTEIN 44 (PTHR46171:SF2)		Homo sapiens
6798	chr6:10412834-10413014	chr6	10412834	10413014	180	TFAP2A		-	HUMAN|HGNC=11742|UniProtKB=P05549	TFAP2A	Transcription factor AP-2-alpha;TFAP2A;ortholog	TRANSCRIPTION FACTOR AP-2-ALPHA (PTHR10812:SF8)	general transcription factor(PC00259)	Homo sapiens	cell population proliferation(GO:0008283);anatomical structure development(GO:0048856);transcription by RNA polymerase II(GO:0006366);regulation of cell population proliferation(GO:0042127);regulation of transcription by RNA polymerase II(GO:0006357)
7464	chr7:2636591-2636771	chr7	2636591	2636771	180	IQCE		+	HUMAN|HGNC=29171|UniProtKB=Q6IPM2	IQCE	IQ domain-containing protein E;IQCE;ortholog	IQ DOMAIN-CONTAINING PROTEIN E (PTHR22590:SF3)		Homo sapiens
8263	chr7:151071329-151071509	chr7	151071329	151071509	180	NUB1		+	HUMAN|HGNC=17623|UniProtKB=Q9Y5A7	NUB1	NEDD8 ultimate buster 1;NUB1;ortholog	NEDD8 ULTIMATE BUSTER 1 (PTHR12948:SF3)		Homo sapiens	regulation of ubiquitin-dependent protein catabolic process(GO:2000058);ubiquitin-dependent protein catabolic process(GO:0006511)
9764	chr10:19678111-19678291	chr10	19678111	19678291	180	MALRD1	13	+	HUMAN|HGNC=24331|UniProtKB=Q5VYJ5	MALRD1	MAM and LDL-receptor class A domain-containing protein 1;MALRD1;ortholog	MAM AND LDL-RECEPTOR CLASS A DOMAIN-CONTAINING PROTEIN 1 (PTHR23282:SF101)		Homo sapiens
12657	chr12:109971461-109971641	chr12	109971461	109971641	180	UBE3B		+	HUMAN|HGNC=13478|UniProtKB=Q7Z3V4	UBE3B	Ubiquitin-protein ligase E3B;UBE3B;ortholog	UBIQUITIN-PROTEIN LIGASE E3B (PTHR45700:SF3)	ubiquitin-protein ligase(PC00234)	Homo sapiens	protein polyubiquitination(GO:0000209);ubiquitin-dependent protein catabolic process(GO:0006511)	Ubiquitin proteasome pathway->Ubiquitin protein ligase E3;;
14563	chr14:103576696-103576876	chr14	103576696	103576876	180	EXOC3L4	5	+	HUMAN|HGNC=20120|UniProtKB=Q17RC7	EXOC3L4	Exocyst complex component 3-like protein 4;EXOC3L4;ortholog	EXOCYST COMPLEX COMPONENT 3-LIKE PROTEIN 4 (PTHR21292:SF14)	membrane traffic protein(PC00150)	Homo sapiens	vesicle fusion to plasma membrane(GO:0099500);protein-containing complex localization(GO:0031503);cellular protein localization(GO:0034613)
18403	chr17:56379628-56379808	chr17	56379628	56379808	180	BZRAP1	31	-	HUMAN|HGNC=16831|UniProtKB=O95153	BZRAP1,RBP1	Peripheral-type benzodiazepine receptor-associated protein 1;TSPOAP1;ortholog	PERIPHERAL-TYPE BENZODIAZEPINE RECEPTOR-ASSOCIATED PROTEIN 1 (PTHR14234:SF20)		Homo sapiens	neuromuscular synaptic transmission(GO:0007274)
18458	chr17:59816591-59816771	chr17	59816591	59816771	180	BRIP1		-	HUMAN|HGNC=14490|UniProtKB=Q9P0J6	BRIP1	39S ribosomal protein L36, mitochondrial;MRPL36;ortholog	39S RIBOSOMAL PROTEIN L36, MITOCHONDRIAL (PTHR46909:SF3)	ribosomal protein(PC00202)	Homo sapiens	ribosome biogenesis(GO:0042254)
19519	chr19:1991875-1992055	chr19	1991875	1992055	180	BTBD2		-	HUMAN|HGNC=15504|UniProtKB=Q9BX70	BTBD2	BTB/POZ domain-containing protein 2;BTBD2;ortholog	BTB/POZ DOMAIN-CONTAINING PROTEIN 2 (PTHR45774:SF6)	ubiquitin-protein ligase(PC00234)	Homo sapiens	neurogenesis(GO:0022008)
1448	chr1:231910384-231910563	chr1	231910384	231910563	179	DISC1		+	HUMAN|HGNC=2888|UniProtKB=Q9NRI5	DISC1	Disrupted in schizophrenia 1 protein;DISC1;ortholog	DISRUPTED IN SCHIZOPHRENIA 1 PROTEIN (PTHR14332:SF3)		Homo sapiens	neuron migration(GO:0001764);neuron projection development(GO:0031175);intraciliary transport involved in cilium assembly(GO:0035735);vesicle targeting, trans-Golgi to periciliary membrane compartment(GO:0097712);axoneme assembly(GO:0035082);ciliary transition zone assembly(GO:1905349);regulation of neuron projection development(GO:0010975);protein localization to cilium(GO:0061512)
4320	chr3:138043257-138043436	chr3	138043257	138043436	179	NME9		-	HUMAN|HGNC=21343|UniProtKB=Q86XW9	NME9	Thioredoxin domain-containing protein 6;NME9;ortholog	THIOREDOXIN DOMAIN-CONTAINING PROTEIN 6 (PTHR46135:SF1)		Homo sapiens
5075	chr4:155264619-155264798	chr4	155264619	155264798	179	DCHS2		-	HUMAN|HGNC=23111|UniProtKB=Q6V1P9	DCHS2	Protocadherin-23;DCHS2;ortholog	PROTOCADHERIN-23 (PTHR24026:SF99)	cadherin(PC00057)	Homo sapiens		Cadherin signaling pathway->Cadherin;;Wnt signaling pathway->Cadherin;;;
7596	chr7:23237839-23238018	chr7	23237839	23238018	179	NUPL2		+	HUMAN|HGNC=17010|UniProtKB=O15504	NUPL2	Nucleoporin NUP42;NUP42;ortholog	NUCLEOPORIN NUP42 (PTHR46527:SF1)		Homo sapiens
8186	chr7:148533913-148534092	chr7	148533913	148534092	179	EZH2		-	HUMAN|HGNC=3527|UniProtKB=Q15910	EZH2	Histone-lysine N-methyltransferase EZH2;EZH2;ortholog	HISTONE-LYSINE N-METHYLTRANSFERASE EZH2 (PTHR45747:SF3)	histone modifying enzyme(PC00261)	Homo sapiens
10544	chr11:1606479-1606658	chr11	1606479	1606658	179	KRTAP5-AS1		+
19925	chr19:11309993-11310172	chr19	11309993	11310172	179	DOCK6	48	-	HUMAN|HGNC=19189|UniProtKB=Q96HP0	DOCK6	Dedicator of cytokinesis protein 6;DOCK6;ortholog	DEDICATOR OF CYTOKINESIS PROTEIN 6 (PTHR23317:SF65)	guanyl-nucleotide exchange factor(PC00113)	Homo sapiens
20695	chr19:42620860-42621039	chr19	42620860	42621039	179	POU2F2		-	HUMAN|HGNC=9213|UniProtKB=P09086	POU2F2	POU domain, class 2, transcription factor 2;POU2F2;ortholog	POU DOMAIN, CLASS 2, TRANSCRIPTION FACTOR 2 (PTHR11636:SF46)		Homo sapiens	transcription by RNA polymerase II(GO:0006366);regulation of transcription by RNA polymerase II(GO:0006357)
748	chr1:108918740-108918918	chr1	108918740	108918918	178	NBPF5P	2	+	HUMAN|HGNC=24491|UniProtKB=Q86XG9	NBPF5P	Putative neuroblastoma breakpoint family member 5;NBPF5P;ortholog	NEUROBLASTOMA BREAKPOINT FAMILY MEMBER 4-RELATED (PTHR14199:SF29)		Homo sapiens
755	chr1:110027953-110028131	chr1	110027953	110028131	178	ATXN7L2		+	HUMAN|HGNC=28713|UniProtKB=Q5T6C5	ATXN7L2	Ataxin-7-like protein 2;ATXN7L2;ortholog	ATAXIN-7-LIKE PROTEIN 2 (PTHR15117:SF5)		Homo sapiens
1316	chr1:201845182-201845360	chr1	201845182	201845360	178	IPO9	24	+	HUMAN|HGNC=19425|UniProtKB=Q96P70	IPO9	Importin-9;IPO9;ortholog	IMPORTIN-9 (PTHR10997:SF9)	transporter(PC00227)	Homo sapiens	protein import into nucleus(GO:0006606)
3908	chr3:46775554-46775732	chr3	46775554	46775732	178	PRSS46	2	-	HUMAN|HGNC=37325|UniProtKB=E5RG02	PRSS46	Putative serine protease 46;PRSS46P;ortholog	SERINE PROTEASE 46-RELATED (PTHR24256:SF205)	serine protease(PC00203)	Homo sapiens	proteolysis(GO:0006508)
6940	chr6:32920060-32920238	chr6	32920060	32920238	178	HLA-DMA		-	HUMAN|HGNC=4934|UniProtKB=P28067	HLA-DMA	HLA class II histocompatibility antigen, DM alpha chain;HLA-DMA;ortholog	HLA CLASS II HISTOCOMPATIBILITY ANTIGEN, DM ALPHA CHAIN (PTHR19944:SF50)	major histocompatibility complex protein(PC00149)	Homo sapiens		T cell activation->MHC-antigen;;
8139	chr7:137607335-137607513	chr7	137607335	137607513	178	CREB3L2		-	HUMAN|HGNC=23720|UniProtKB=Q70SY1	CREB3L2	Cyclic AMP-responsive element-binding protein 3-like protein 2;CREB3L2;ortholog	CYCLIC AMP-RESPONSIVE ELEMENT-BINDING PROTEIN 3-LIKE PROTEIN 2 (PTHR46004:SF2)		Homo sapiens	transcription by RNA polymerase II(GO:0006366);regulation of transcription by RNA polymerase II(GO:0006357)	Transcription regulation by bZIP transcription factor->cAMP response element binding protein;;Heterotrimeric G-protein signaling pathway-Gi alpha and Gs alpha mediated pathway->cAMP response element binding protein;;;
11440	chr11:70229108-70229286	chr11	70229108	70229286	178	PPFIA1	28	+	HUMAN|HGNC=9245|UniProtKB=Q13136	PPFIA1	Liprin-alpha-1;PPFIA1;ortholog	LIPRIN-ALPHA-1 (PTHR12587:SF15)		Homo sapiens	synapse organization(GO:0050808)
16749	chr16:67181208-67181386	chr16	67181208	67181386	178	C16orf70	16	+	HUMAN|HGNC=29564|UniProtKB=Q9BSU1	C16orf70	UPF0183 protein C16orf70;C16orf70;ortholog	UPF0183 PROTEIN C16ORF70 (PTHR13465:SF2)		Homo sapiens
21907	chr22:39712848-39713026	chr22	39712848	39713026	178	RPL3		-	HUMAN|HGNC=10332|UniProtKB=P39023	RPL3	60S ribosomal protein L3;RPL3;ortholog	60S RIBOSOMAL PROTEIN L3 (PTHR11363:SF4)	ribosomal protein(PC00202)	Homo sapiens	ribosomal large subunit assembly(GO:0000027)
31	chr1:1515135-1515312	chr1	1515135	1515312	177	AL645728.3	1	+
3189	chr3:4110252-4110429	chr3	4110252	4110429	177	SUMF1	9	-	HUMAN|HGNC=20376|UniProtKB=Q8NBK3	SUMF1	Formylglycine-generating enzyme;SUMF1;ortholog	FORMYLGLYCINE-GENERATING ENZYME (PTHR23150:SF19)		Homo sapiens
4611	chr4:1093538-1093715	chr4	1093538	1093715	177	RNF212		-	HUMAN|HGNC=27729|UniProtKB=Q495C1	RNF212	Probable E3 SUMO-protein ligase RNF212;RNF212;ortholog	E3 SUMO-PROTEIN LIGASE RNF212-RELATED (PTHR22663:SF21)		Homo sapiens	protein sumoylation(GO:0016925);meiotic telophase I(GO:0007134);homologous chromosome pairing at meiosis(GO:0007129)
6790	chr6:9933002-9933179	chr6	9933002	9933179	177	OFCC1	3	-	HUMAN|HGNC=21017|UniProtKB=Q8IZS5	OFCC1	Orofacial cleft 1 candidate gene 1 protein;OFCC1;ortholog			Homo sapiens
8660	chr8:81083441-81083618	chr8	81083441	81083618	177	TPD52		-	HUMAN|HGNC=12005|UniProtKB=P55327	TPD52	Tumor protein D52;TPD52;ortholog	TUMOR PROTEIN D52 (PTHR19307:SF12)		Homo sapiens
15646	chr15:99679604-99679781	chr15	99679604	99679781	177	RP11-6O2.3	1	+
20848	chr19:49473625-49473802	chr19	49473625	49473802	177	GYS1		-	HUMAN|HGNC=4706|UniProtKB=P13807	GYS1	Glycogen [starch] synthase, muscle;GYS1;ortholog	GLYCOGEN [STARCH] SYNTHASE, MUSCLE (PTHR10176:SF2)		Homo sapiens	glycogen biosynthetic process(GO:0005978)	Heterotrimeric G-protein signaling pathway-Gi alpha and Gs alpha mediated pathway->Glycogen synthase D;;
21023	chr19:55278646-55278823	chr19	55278646	55278823	177	KIR2DP1	9	+	HUMAN|HGNC=16344|UniProtKB=A0A0G2JNF4	KIR2DP1	Killer cell immunoglobulin-like receptor, two Ig domains pseudogene 1;KIR2DP1;ortholog	KIR2DS5 PROTEIN-RELATED (PTHR11738:SF168)	immunoglobulin receptor superfamily(PC00124)	Homo sapiens
22341	chrX:152720334-152720511	chrX	152720334	152720511	177	TREX2	9	-	HUMAN|HGNC=12270|UniProtKB=Q9BQ50	TREX2	Three prime repair exonuclease 2;TREX2;ortholog	THREE PRIME REPAIR EXONUCLEASE 2 (PTHR13058:SF24)		Homo sapiens	DNA catabolic process(GO:0006308);nucleic acid phosphodiester bond hydrolysis(GO:0090305)	Ubiquitin proteasome pathway->26S proteasome;;
22363	chrX:153276390-153276567	chrX	153276390	153276567	177	IRAK1	14	-	HUMAN|HGNC=6112|UniProtKB=P51617	IRAK1	Interleukin-1 receptor-associated kinase 1;IRAK1;ortholog	INTERLEUKIN-1 RECEPTOR-ASSOCIATED KINASE 1 (PTHR24419:SF1)		Homo sapiens	transcription, DNA-templated(GO:0006351);cytokine-mediated signaling pathway(GO:0019221);mitotic nuclear division(GO:0140014);response to interleukin-1(GO:0070555);positive regulation of NF-kappaB transcription factor activity(GO:0051092);intracellular signal transduction(GO:0035556)	Toll receptor signaling pathway->IRAK1;;
218	chr1:20675590-20675766	chr1	20675590	20675766	176	VWA5B1	19	+	HUMAN|HGNC=26538|UniProtKB=Q5TIE3	VWA5B1	von Willebrand factor A domain-containing protein 5B1;VWA5B1;ortholog	VON WILLEBRAND FACTOR A DOMAIN-CONTAINING PROTEIN 5B1 (PTHR46299:SF1)		Homo sapiens
854	chr1:150779724-150779900	chr1	150779724	150779900	176	CTSK		-	HUMAN|HGNC=2536|UniProtKB=P43235	CTSK	Cathepsin K;CTSK;ortholog	CATHEPSIN K (PTHR12411:SF55)	cysteine protease(PC00081)	Homo sapiens	immune response(GO:0006955);proteolysis involved in cellular protein catabolic process(GO:0051603)
2536	chr2:131301455-131301631	chr2	131301455	131301631	176	AC013269.5	3	-
7102	chr6:75794905-75795081	chr6	75794905	75795081	176	COL12A1	66	-	HUMAN|HGNC=2188|UniProtKB=Q99715	COL12A1	Collagen alpha-1(XII) chain;COL12A1;ortholog	COLLAGEN ALPHA-1(XII) CHAIN (PTHR24020:SF17)	extracellular matrix structural protein(PC00103)	Homo sapiens	cell differentiation(GO:0030154);ectoderm formation(GO:0001705);endoderm formation(GO:0001706);mesoderm formation(GO:0001707)	Inflammation mediated by chemokine and cytokine signaling pathway->ExtraCellular matrix protein;;Integrin signalling pathway->Collagen;;;
12063	chr12:31269974-31270150	chr12	31269974	31270150	176	RP11-551L14.1		-
13922	chr13:114144747-114144923	chr13	114144747	114144923	176	DCUN1D2		-	HUMAN|HGNC=20328|UniProtKB=Q6PH85	DCUN1D2	DCN1-like protein 2;DCUN1D2;ortholog	DCN1-LIKE PROTEIN 2 (PTHR12281:SF16)		Homo sapiens	positive regulation of transferase activity(GO:0051347);positive regulation of protein modification process(GO:0031401);protein ubiquitination(GO:0016567)
14656	chr15:23265380-23265556	chr15	23265380	23265556	176	GOLGA8I	19	+
19340	chr18:76837981-76838157	chr18	76837981	76838157	176	ATP9B		+	HUMAN|HGNC=13541|UniProtKB=O43861	ATP9B	Probable phospholipid-transporting ATPase IIB;ATP9B;ortholog	PHOSPHOLIPID-TRANSPORTING ATPASE IIB-RELATED (PTHR24092:SF50)	primary active transporter(PC00068)	Homo sapiens	vesicle budding from membrane(GO:0006900);phospholipid translocation(GO:0045332);retrograde vesicle-mediated transport, Golgi to endoplasmic reticulum(GO:0006890);membrane invagination(GO:0010324);endocytosis(GO:0006897)
50	chr1:1633046-1633221	chr1	1633046	1633221	175	MMP23A	6	+
467	chr1:46806994-46807169	chr1	46806994	46807169	175	NSUN4		+	HUMAN|HGNC=31802|UniProtKB=Q96CB9	NSUN4	5-methylcytosine rRNA methyltransferase NSUN4;NSUN4;ortholog	5-METHYLCYTOSINE RRNA METHYLTRANSFERASE NSUN4 (PTHR22808:SF3)	RNA methyltransferase(PC00033)	Homo sapiens	rRNA methylation(GO:0031167)
11483	chr11:72301288-72301463	chr11	72301288	72301463	175	PDE2A		-	HUMAN|HGNC=8777|UniProtKB=O00408	PDE2A	cGMP-dependent 3',5'-cyclic phosphodiesterase;PDE2A;ortholog	PDEASE DOMAIN-CONTAINING PROTEIN (PTHR11347:SF102)	phosphodiesterase(PC00185)	Homo sapiens	cGMP-mediated signaling(GO:0019934);cyclic nucleotide metabolic process(GO:0009187);positive regulation of gene expression(GO:0010628);purine ribonucleotide catabolic process(GO:0009154);gene expression(GO:0010467);regulation of mitochondrion organization(GO:0010821);negative regulation of cAMP-mediated signaling(GO:0043951);cAMP-mediated signaling(GO:0019933);mitochondrion organization(GO:000700…
11603	chr11:92717972-92718147	chr11	92717972	92718147	175	MTNR1B	2	+	HUMAN|HGNC=7464|UniProtKB=P49286	MTNR1B	Melatonin receptor type 1B;MTNR1B;ortholog	MELATONIN RECEPTOR TYPE 1B (PTHR24228:SF54)	G-protein coupled receptor(PC00021)	Homo sapiens	G protein-coupled receptor signaling pathway(GO:0007186)	Heterotrimeric G-protein signaling pathway-Gi alpha and Gs alpha mediated pathway->Gi protein coupled receptor;;
20275	chr19:36113959-36114134	chr19	36113959	36114134	175	HAUS5	19	+	HUMAN|HGNC=29130|UniProtKB=O94927	HAUS5	HAUS augmin-like complex subunit 5;HAUS5;ortholog	HAUS AUGMIN-LIKE COMPLEX SUBUNIT 5 (PTHR28588:SF1)		Homo sapiens	spindle assembly(GO:0051225);centrosome cycle(GO:0007098)
316	chr1:32740419-32740593	chr1	32740419	32740593	174	LCK		+	HUMAN|HGNC=6524|UniProtKB=P06239	LCK	Tyrosine-protein kinase Lck;LCK;ortholog	TYROSINE-PROTEIN KINASE LCK (PTHR24418:SF39)		Homo sapiens	T cell differentiation(GO:0030217);cell population proliferation(GO:0008283);peptidyl-tyrosine phosphorylation(GO:0018108);innate immune response(GO:0045087);protein autophosphorylation(GO:0046777);transmembrane receptor protein tyrosine kinase signaling pathway(GO:0007169);regulation of cell population proliferation(GO:0042127);B cell receptor signaling pathway(GO:0050853)	Parkinson disease->Src tyrosine kinase;;T cell activation->Lck;;;
3944	chr3:48298200-48298374	chr3	48298200	48298374	174	MRPS18AP1	1	-
4266	chr3:127783880-127784054	chr3	127783880	127784054	174	RUVBL1	10	-	HUMAN|HGNC=10474|UniProtKB=Q9Y265	RUVBL1	RuvB-like 1;RUVBL1;ortholog	RUVB-LIKE 1 (PTHR11093:SF6)		Homo sapiens	chromatin remodeling(GO:0006338);ribonucleoprotein complex assembly(GO:0022618);transcription by RNA polymerase II(GO:0006366);histone acetylation(GO:0016573);regulation of transcription by RNA polymerase II(GO:0006357)
4560	chr3:195622923-195623097	chr3	195622923	195623097	174	TNK2		-	HUMAN|HGNC=19297|UniProtKB=Q07912	TNK2	Activated CDC42 kinase 1;TNK2;ortholog	ACTIVATED CDC42 KINASE 1 (PTHR24418:SF379)		Homo sapiens
10059	chr10:76871306-76871480	chr10	76871306	76871480	174	SAMD8	1	+	HUMAN|HGNC=26320|UniProtKB=Q96LT4	SAMD8	Sphingomyelin synthase-related protein 1;SAMD8;ortholog	SPHINGOMYELIN SYNTHASE-RELATED PROTEIN 1 (PTHR21290:SF25)		Homo sapiens	ceramide biosynthetic process(GO:0046513)
11346	chr11:65270114-65270288	chr11	65270114	65270288	174	MALAT1	1	+
11610	chr11:93474487-93474661	chr11	93474487	93474661	174	TAF1D		-	HUMAN|HGNC=28759|UniProtKB=Q9H5J8	TAF1D	TATA box-binding protein-associated factor RNA polymerase I subunit D;TAF1D;ortholog	TATA BOX-BINDING PROTEIN-ASSOCIATED FACTOR RNA POLYMERASE I SUBUNIT D (PTHR14562:SF3)	DNA-directed RNA polymerase(PC00019)	Homo sapiens
11857	chr12:4959903-4960077	chr12	4959903	4960077	174	GALNT8	4	+	HUMAN|HGNC=4130|UniProtKB=Q9NY28	GALNT8	Probable polypeptide N-acetylgalactosaminyltransferase 8;GALNT8;ortholog	POLYPEPTIDE N-ACETYLGALACTOSAMINYLTRANSFERASE 8-RELATED (PTHR11675:SF50)	glycosyltransferase(PC00111)	Homo sapiens
12069	chr12:31284284-31284458	chr12	31284284	31284458	174	RP11-551L14.1	22	-
15791	chr16:2040499-2040673	chr16	2040499	2040673	174	SYNGR3		+	HUMAN|HGNC=11501|UniProtKB=O43761	SYNGR3	Synaptogyrin-3;SYNGR3;ortholog	SYNAPTOGYRIN-3 (PTHR10838:SF8)	membrane trafficking regulatory protein(PC00151)	Homo sapiens
17317	chr17:15990485-15990659	chr17	15990485	15990659	174	NCOR1		-	HUMAN|HGNC=7672|UniProtKB=O75376	NCOR1	Nuclear receptor corepressor 1;NCOR1;ortholog	NUCLEAR RECEPTOR COREPRESSOR 1-RELATED (PTHR13992:SF5)	chromatin/chromatin-binding, or -regulatory protein(PC00077)	Homo sapiens		Huntington disease->Nuclear receptor co-repressor;;
18251	chr17:43323697-43323871	chr17	43323697	43323871	174	FMNL1		+	HUMAN|HGNC=1212|UniProtKB=O95466	FMNL1	Formin-like protein 1;FMNL1;ortholog	FORMIN-LIKE PROTEIN 1 (PTHR45857:SF2)		Homo sapiens	cortical actin cytoskeleton organization(GO:0030866);regulation of cell shape(GO:0008360);cell morphogenesis(GO:0000902);cell migration(GO:0016477)
20827	chr19:48979610-48979784	chr19	48979610	48979784	174	CYTH2		+	HUMAN|HGNC=9502|UniProtKB=Q99418	CYTH2	Cytohesin-2;CYTH2;ortholog	CYTOHESIN-2 (PTHR10663:SF343)	guanyl-nucleotide exchange factor(PC00113)	Homo sapiens		Inflammation mediated by chemokine and cytokine signaling pathway->Guanine nucleotide exchange factor;;
20855	chr19:49619081-49619255	chr19	49619081	49619255	174	LIN7B		+	HUMAN|HGNC=17788|UniProtKB=Q9HAP6	LIN7B	Protein lin-7 homolog B;LIN7B;ortholog	PROTEIN LIN-7 HOMOLOG B (PTHR14063:SF7)	cell junction protein(PC00070)	Homo sapiens	establishment or maintenance of epithelial cell apical/basal polarity(GO:0045197);protein localization to cell periphery(GO:1990778);protein localization to membrane(GO:0072657);neurotransmitter secretion(GO:0007269)
21982	chr22:46675965-46676139	chr22	46675965	46676139	174	TTC38		+	HUMAN|HGNC=26082|UniProtKB=Q5R3I4	TTC38	Tetratricopeptide repeat protein 38;TTC38;ortholog	TETRATRICOPEPTIDE REPEAT PROTEIN 38 (PTHR16263:SF4)		Homo sapiens
813	chr1:145324347-145324520	chr1	145324347	145324520	173	NBPF10		+	HUMAN|HGNC=31992|UniProtKB=Q6P3W6	NBPF10	Neuroblastoma breakpoint family member 10;NBPF10;ortholog	NEUROBLASTOMA BREAKPOINT FAMILY MEMBER 10-RELATED (PTHR14199:SF35)		Homo sapiens
814	chr1:145327492-145327665	chr1	145327492	145327665	173	NBPF10		+	HUMAN|HGNC=31992|UniProtKB=Q6P3W6	NBPF10	Neuroblastoma breakpoint family member 10;NBPF10;ortholog	NEUROBLASTOMA BREAKPOINT FAMILY MEMBER 10-RELATED (PTHR14199:SF35)		Homo sapiens
815	chr1:145336928-145337101	chr1	145336928	145337101	173	NBPF10		+	HUMAN|HGNC=31992|UniProtKB=Q6P3W6	NBPF10	Neuroblastoma breakpoint family member 10;NBPF10;ortholog	NEUROBLASTOMA BREAKPOINT FAMILY MEMBER 10-RELATED (PTHR14199:SF35)		Homo sapiens
816	chr1:145341648-145341821	chr1	145341648	145341821	173	NBPF10		+	HUMAN|HGNC=31992|UniProtKB=Q6P3W6	NBPF10	Neuroblastoma breakpoint family member 10;NBPF10;ortholog	NEUROBLASTOMA BREAKPOINT FAMILY MEMBER 10-RELATED (PTHR14199:SF35)		Homo sapiens
817	chr1:145346372-145346545	chr1	145346372	145346545	173	NBPF10		+	HUMAN|HGNC=31992|UniProtKB=Q6P3W6	NBPF10	Neuroblastoma breakpoint family member 10;NBPF10;ortholog	NEUROBLASTOMA BREAKPOINT FAMILY MEMBER 10-RELATED (PTHR14199:SF35)		Homo sapiens
818	chr1:145351102-145351275	chr1	145351102	145351275	173	NBPF10		+	HUMAN|HGNC=31992|UniProtKB=Q6P3W6	NBPF10	Neuroblastoma breakpoint family member 10;NBPF10;ortholog	NEUROBLASTOMA BREAKPOINT FAMILY MEMBER 10-RELATED (PTHR14199:SF35)		Homo sapiens
819	chr1:145352684-145352857	chr1	145352684	145352857	173	NBPF10		+	HUMAN|HGNC=31992|UniProtKB=Q6P3W6	NBPF10	Neuroblastoma breakpoint family member 10;NBPF10;ortholog	NEUROBLASTOMA BREAKPOINT FAMILY MEMBER 10-RELATED (PTHR14199:SF35)		Homo sapiens
821	chr1:145355836-145356009	chr1	145355836	145356009	173	NBPF10	13	+	HUMAN|HGNC=31992|UniProtKB=Q6P3W6	NBPF10	Neuroblastoma breakpoint family member 10;NBPF10;ortholog	NEUROBLASTOMA BREAKPOINT FAMILY MEMBER 10-RELATED (PTHR14199:SF35)		Homo sapiens
822	chr1:145357416-145357589	chr1	145357416	145357589	173	NBPF10		+	HUMAN|HGNC=31992|UniProtKB=Q6P3W6	NBPF10	Neuroblastoma breakpoint family member 10;NBPF10;ortholog	NEUROBLASTOMA BREAKPOINT FAMILY MEMBER 10-RELATED (PTHR14199:SF35)		Homo sapiens
825	chr1:145366826-145366999	chr1	145366826	145366999	173	NBPF10		+	HUMAN|HGNC=31992|UniProtKB=Q6P3W6	NBPF10	Neuroblastoma breakpoint family member 10;NBPF10;ortholog	NEUROBLASTOMA BREAKPOINT FAMILY MEMBER 10-RELATED (PTHR14199:SF35)		Homo sapiens
840	chr1:148326675-148326848	chr1	148326675	148326848	173	NBPF20	17	-	HUMAN|HGNC=32000|UniProtKB=P0DPF2	NBPF20	Neuroblastoma breakpoint family member 20;NBPF20;ortholog	NEUROBLASTOMA BREAKPOINT FAMILY MEMBER 20 (PTHR14199:SF41)		Homo sapiens
842	chr1:148591200-148591373	chr1	148591200	148591373	173	NBPF15	17	+	HUMAN|HGNC=28791|UniProtKB=Q8N660	NBPF15	Neuroblastoma breakpoint family member 15;NBPF15;ortholog	NEUROBLASTOMA BREAKPOINT FAMILY MEMBER 10-RELATED (PTHR14199:SF35)		Homo sapiens
843	chr1:148592790-148592963	chr1	148592790	148592963	173	NBPF15	19	+	HUMAN|HGNC=28791|UniProtKB=Q8N660	NBPF15	Neuroblastoma breakpoint family member 15;NBPF15;ortholog	NEUROBLASTOMA BREAKPOINT FAMILY MEMBER 10-RELATED (PTHR14199:SF35)		Homo sapiens
845	chr1:148754834-148755007	chr1	148754834	148755007	173	NBPF16	14	+
1820	chr2:28456009-28456182	chr2	28456009	28456182	173	BRE		+	HUMAN|HGNC=1106|UniProtKB=Q9NXR7	BRE	BRISC and BRCA1-A complex member 2;BABAM2;ortholog	BRISC AND BRCA1-A COMPLEX MEMBER 2 (PTHR15189:SF7)		Homo sapiens
2307	chr2:85925697-85925870	chr2	85925697	85925870	173	GNLY	5	+	HUMAN|HGNC=4414|UniProtKB=P22749	GNLY	Granulysin;GNLY;ortholog	GRANULYSIN (PTHR15541:SF2)		Homo sapiens
2397	chr2:101437488-101437661	chr2	101437488	101437661	173	NPAS2		+	HUMAN|HGNC=7895|UniProtKB=Q99743	NPAS2	Neuronal PAS domain-containing protein 2;NPAS2;ortholog	NEURONAL PAS DOMAIN-CONTAINING PROTEIN 2 (PTHR46055:SF1)		Homo sapiens	circadian regulation of gene expression(GO:0032922);transcription by RNA polymerase II(GO:0006366);regulation of transcription by RNA polymerase II(GO:0006357)
14601	chr14:105520329-105520502	chr14	105520329	105520502	173	GPR132		-	HUMAN|HGNC=17482|UniProtKB=Q9UNW8	GPR132	Probable G-protein coupled receptor 132;GPR132;ortholog	G-PROTEIN COUPLED RECEPTOR 132-RELATED (PTHR24234:SF7)	G-protein coupled receptor(PC00021)	Homo sapiens	G2/M transition of mitotic cell cycle(GO:0000086);G1/S transition of mitotic cell cycle(GO:0000082);mitotic nuclear division(GO:0140014);negative regulation of G2/M transition of mitotic cell cycle(GO:0010972)
16500	chr16:27375423-27375596	chr16	27375423	27375596	173	IL4R	11	+	HUMAN|HGNC=6015|UniProtKB=P24394	IL4R	Interleukin-4 receptor subunit alpha;IL4R;ortholog	INTERLEUKIN-4 RECEPTOR SUBUNIT ALPHA (PTHR23037:SF32)	transmembrane signal receptor(PC00197)	Homo sapiens		Interleukin signaling pathway->Interleukin receptor beta subunit;;
18629	chr17:74270143-74270316	chr17	74270143	74270316	173	QRICH2	19	-	HUMAN|HGNC=25326|UniProtKB=Q9H0J4	QRICH2	Glutamine-rich protein 2;QRICH2;ortholog	GLUTAMINE-RICH PROTEIN 2 (PTHR46766:SF1)		Homo sapiens
20269	chr19:35827244-35827417	chr19	35827244	35827417	173	CD22		+	HUMAN|HGNC=1643|UniProtKB=P20273	CD22	B-cell receptor CD22;CD22;ortholog	B-CELL RECEPTOR CD22 (PTHR46958:SF1)		Homo sapiens		B cell activation->CD22;;
21629	chr22:23466514-23466687	chr22	23466514	23466687	173	GNAZ	3	+	HUMAN|HGNC=4395|UniProtKB=P19086	GNAZ	Guanine nucleotide-binding protein G(z) subunit alpha;GNAZ;ortholog	GUANINE NUCLEOTIDE-BINDING PROTEIN G(Z) SUBUNIT ALPHA (PTHR10218:SF65)	heterotrimeric G-protein(PC00117)	Homo sapiens	regulation of cAMP-mediated signaling(GO:0043949);regulation of adenylate cyclase activity(GO:0045761);adenylate cyclase-modulating G protein-coupled receptor signaling pathway(GO:0007188);cAMP-mediated signaling(GO:0019933)	Dopamine receptor mediated signaling pathway->guanine nucleotide-binding protein, alpha z polypeptide;;
21843	chr22:36545839-36546012	chr22	36545839	36546012	173	APOL3		-	HUMAN|HGNC=14868|UniProtKB=O95236	APOL3	Apolipoprotein L3;APOL3;ortholog	APOLIPOPROTEIN L3 (PTHR14096:SF40)	apolipoprotein(PC00052)	Homo sapiens
22035	chrX:13060863-13061036	chrX	13060863	13061036	173	FAM9C	4	-	HUMAN|HGNC=18405|UniProtKB=Q8IZT9	FAM9C	Protein FAM9C;FAM9C;ortholog	PROTEIN FAM9C (PTHR19368:SF6)		Homo sapiens	spermatid development(GO:0007286);meiotic nuclear division(GO:0140013)
3191	chr3:5163978-5164150	chr3	5163978	5164150	172	ARL8B	1	+	HUMAN|HGNC=25564|UniProtKB=Q9NVJ2	AC026202,ARL8B	ADP-ribosylation factor-like protein 8B;ARL8B;ortholog	ADP-RIBOSYLATION FACTOR-LIKE PROTEIN 8B (PTHR45732:SF13)		Homo sapiens
5250	chr5:52900553-52900725	chr5	52900553	52900725	172	NDUFS4		+	HUMAN|HGNC=7711|UniProtKB=O43181	NDUFS4	NADH dehydrogenase [ubiquinone] iron-sulfur protein 4, mitochondrial;NDUFS4;ortholog	NADH DEHYDROGENASE [UBIQUINONE] IRON-SULFUR PROTEIN 4, MITOCHONDRIAL (PTHR12219:SF8)	oxidoreductase(PC00176)	Homo sapiens
6390	chr5:135276177-135276349	chr5	135276177	135276349	172	FBXL21	5	+	HUMAN|HGNC=13600|UniProtKB=Q9UKT6	FBXL21	Putative F-box/LRR-repeat protein 21;FBXL21P;ortholog	F-BOX/LRR-REPEAT PROTEIN 21-RELATED (PTHR16134:SF2)		Homo sapiens	G2/M transition of mitotic cell cycle(GO:0000086);response to external stimulus(GO:0009605);mitotic nuclear division(GO:0140014);SCF-dependent proteasomal ubiquitin-dependent protein catabolic process(GO:0031146);regulation of cell cycle(GO:0051726);circadian rhythm(GO:0007623);regulation of circadian rhythm(GO:0042752);response to light stimulus(GO:0009416)
7780	chr7:70765316-70765488	chr7	70765316	70765488	172	WBSCR17		+
9123	chr9:98717009-98717181	chr9	98717009	98717181	172	ERCC6L2		+	HUMAN|HGNC=26922|UniProtKB=Q5T890	ERCC6L2	DNA excision repair protein ERCC-6-like 2;ERCC6L2;ortholog	DNA EXCISION REPAIR PROTEIN ERCC-6-RELATED (PTHR45629:SF7)		Homo sapiens
20020	chr19:13892139-13892311	chr19	13892139	13892311	172	AC008686.1	5	-
21322	chr20:44163796-44163968	chr20	44163796	44163968	172	WFDC6		-
21353	chr20:50721191-50721363	chr20	50721191	50721363	172	ZFP64		-	HUMAN|HGNC=15940|UniProtKB=Q9NTW7	ZFP64	Zinc finger protein 64;ZFP64;ortholog	ZINC FINGER PROTEIN 64 (PTHR24403:SF43)	C2H2 zinc finger transcription factor(PC00248)	Homo sapiens	transcription by RNA polymerase II(GO:0006366);positive regulation of transcription by RNA polymerase II(GO:0045944)
21598	chr22:20862559-20862731	chr22	20862559	20862731	172	MED15		+	HUMAN|HGNC=14248|UniProtKB=Q96RN5	MED15	Mediator of RNA polymerase II transcription subunit 15;MED15;ortholog	MEDIATOR OF RNA POLYMERASE II TRANSCRIPTION SUBUNIT 15 (PTHR31804:SF2)		Homo sapiens
22197	chrX:69262236-69262408	chrX	69262236	69262408	172	AWAT2		-	HUMAN|HGNC=23251|UniProtKB=Q6E213	AWAT2	Acyl-CoA wax alcohol acyltransferase 2;AWAT2;ortholog	ACYL-COA WAX ALCOHOL ACYLTRANSFERASE 2 (PTHR12317:SF12)	acyltransferase(PC00042)	Homo sapiens	triglyceride biosynthetic process(GO:0019432)
22367	chrX:153533304-153533476	chrX	153533304	153533476	172	TKTL1		+	HUMAN|HGNC=11835|UniProtKB=P51854	TKTL1	Transketolase-like protein 1;TKTL1;ortholog	TRANSKETOLASE-LIKE PROTEIN 1 (PTHR43195:SF2)	transketolase(PC00221)	Homo sapiens
290	chr1:28177084-28177255	chr1	28177084	28177255	171	AL109927.1	1	-
6548	chr5:159707745-159707916	chr5	159707745	159707916	171	CCNJL		-	HUMAN|HGNC=25876|UniProtKB=Q8IV13	CCNJL	Cyclin-J-like protein;CCNJL;ortholog	CYCLIN-J-LIKE PROTEIN (PTHR10177:SF63)	kinase activator(PC00138)	Homo sapiens	mitotic nuclear division(GO:0140014);mitotic cell cycle phase transition(GO:0044772);protein phosphorylation(GO:0006468);regulation of cyclin-dependent protein serine/threonine kinase activity(GO:0000079)
6596	chr5:175833538-175833709	chr5	175833538	175833709	171	CLTB		-	HUMAN|HGNC=2091|UniProtKB=P09497	CLTB	Clathrin light chain B;CLTB;ortholog	CLATHRIN LIGHT CHAIN B (PTHR10639:SF28)	vesicle coat protein(PC00235)	Homo sapiens	clathrin-dependent endocytosis(GO:0072583);vesicle budding from membrane(GO:0006900);cellular protein-containing complex assembly(GO:0034622);membrane invagination(GO:0010324)	Heterotrimeric G-protein signaling pathway-Gi alpha and Gs alpha mediated pathway->Clathrin;;Huntington disease->Clathrin;;Heterotrimeric G-protein signaling pathway-Gq alpha and Go alpha mediated pathway->Clathrin;;;;
7679	chr7:40538614-40538785	chr7	40538614	40538785	171	SUGCT		+	HUMAN|HGNC=16001|UniProtKB=Q9HAC7	SUGCT	Succinate--hydroxymethylglutarate CoA-transferase;SUGCT;ortholog	SUCCINATE--HYDROXYMETHYLGLUTARATE COA-TRANSFERASE (PTHR48207:SF3)	transferase(PC00220)	Homo sapiens		Coenzyme A linked carnitine metabolism->L-carnitine dehydratase;;Carnitine metabolism->Carnitine dehydratase;;;
8880	chr8:144414656-144414827	chr8	144414656	144414827	171	TOP1MT		-	HUMAN|HGNC=29787|UniProtKB=Q969P6	TOP1MT	DNA topoisomerase I, mitochondrial;TOP1MT;ortholog	DNA TOPOISOMERASE I, MITOCHONDRIAL (PTHR10290:SF1)	DNA topoisomerase(PC00017)	Homo sapiens	chromatin remodeling(GO:0006338);DNA replication(GO:0006260);DNA biosynthetic process(GO:0071897);chromosome segregation(GO:0007059);DNA conformation change(GO:0071103)	DNA replication->DNA Topoisomerase;;
11342	chr11:64992996-64993167	chr11	64992996	64993167	171	SLC22A20	6	+	HUMAN|HGNC=29867|UniProtKB=A6NK97	AP003068,SLC22A20	Solute carrier family 22 member 20;SLC22A20P;ortholog	SOLUTE CARRIER FAMILY 22 MEMBER 20 (PTHR24064:SF34)	secondary carrier transporter(PC00258)	Homo sapiens
12077	chr12:31292006-31292177	chr12	31292006	31292177	171	RP11-551L14.1	14	-
12237	chr12:49259259-49259430	chr12	49259259	49259430	171	RND1		-	HUMAN|HGNC=18314|UniProtKB=Q92730	RND1	Rho-related GTP-binding protein Rho6;RND1;ortholog	RHO-RELATED GTP-BINDING PROTEIN RHO6 (PTHR24072:SF23)	small GTPase(PC00208)	Homo sapiens		Integrin signalling pathway->Rho;;
12418	chr12:58177723-58177894	chr12	58177723	58177894	171	TSFM		+	HUMAN|HGNC=12367|UniProtKB=P43897	TSFM	Elongation factor Ts, mitochondrial;TSFM;ortholog	ELONGATION FACTOR TS, MITOCHONDRIAL (PTHR11741:SF0)	translation elongation factor(PC00222)	Homo sapiens	translational elongation(GO:0006414)
12845	chr12:124278488-124278659	chr12	124278488	124278659	171	DNAH10		+	HUMAN|HGNC=2941|UniProtKB=Q8IVF4	DNAH10	Dynein heavy chain 10, axonemal;DNAH10;ortholog	DYNEIN HEAVY CHAIN 10, AXONEMAL (PTHR10676:SF343)	microtubule binding motor protein(PC00156)	Homo sapiens	microtubule-based movement(GO:0007018)	Huntington disease->Dynein complex;;
14212	chr14:38306526-38306697	chr14	38306526	38306697	171	TTC6		+	HUMAN|HGNC=19739|UniProtKB=Q86TZ1	TTC6	Tetratricopeptide repeat protein 6;TTC6;ortholog	TETRATRICOPEPTIDE REPEAT PROTEIN 6 (PTHR44858:SF1)		Homo sapiens
16124	chr16:2499111-2499282	chr16	2499111	2499282	171	CCNF		+	HUMAN|HGNC=1591|UniProtKB=P41002	CCNF	Cyclin-F;CCNF;ortholog	CYCLIN-F (PTHR10177:SF496)	kinase activator(PC00138)	Homo sapiens	mitotic nuclear division(GO:0140014);mitotic cell cycle phase transition(GO:0044772);protein phosphorylation(GO:0006468);regulation of cyclin-dependent protein serine/threonine kinase activity(GO:0000079)
17501	chr17:30377126-30377297	chr17	30377126	30377297	171	LRRC37B		+	HUMAN|HGNC=29070|UniProtKB=Q96QE4	LRRC37B	Leucine-rich repeat-containing protein 37B;LRRC37B;ortholog	LEUCINE-RICH REPEAT-CONTAINING PROTEIN 37B-RELATED (PTHR23045:SF9)	transmembrane signal receptor(PC00197)	Homo sapiens
20915	chr19:50970041-50970212	chr19	50970041	50970212	171	FAM71E1	3	-	HUMAN|HGNC=25107|UniProtKB=Q6IPT2	FAM71E1	Protein FAM71E1;FAM71E1;ortholog	PROTEIN FAM71E1 (PTHR22574:SF5)		Homo sapiens
21369	chr20:56275071-56275242	chr20	56275071	56275242	171	PMEPA1		-	HUMAN|HGNC=14107|UniProtKB=Q969W9	STAG1,PMEPA1	Protein TMEPAI;PMEPA1;ortholog	PROTEIN TMEPAI (PTHR16514:SF5)		Homo sapiens	negative regulation of protein phosphorylation(GO:0001933);cellular protein-containing complex assembly(GO:0034622);transforming growth factor beta receptor signaling pathway(GO:0007179);regulation of protein-containing complex assembly(GO:0043254);negative regulation of cellular component organization(GO:0051129);protein phosphorylation(GO:0006468);negative regulation of transforming growth fact…
21607	chr22:21351255-21351426	chr22	21351255	21351426	171	LZTR1		+	HUMAN|HGNC=6742|UniProtKB=Q8N653	LZTR1	Leucine-zipper-like transcriptional regulator 1;LZTR1;ortholog	LEUCINE-ZIPPER-LIKE TRANSCRIPTIONAL REGULATOR 1 (PTHR46376:SF1)	basic leucine zipper transcription factor(PC00056)	Homo sapiens
2196	chr2:61413751-61413921	chr2	61413751	61413921	170	AHSA2	6	+	HUMAN|HGNC=20437|UniProtKB=Q719I0	AHSA2	Putative activator of 90 kDa heat shock protein ATPase homolog 2;AHSA2P;ortholog	ACTIVATOR OF 90 KDA HEAT SHOCK PROTEIN ATPASE HOMOLOG 2-RELATED (PTHR13009:SF4)	chaperone(PC00072)	Homo sapiens	positive regulation of hydrolase activity(GO:0051345);protein folding(GO:0006457)
2406	chr2:102957647-102957817	chr2	102957647	102957817	170	IL1RL1		+	HUMAN|HGNC=5998|UniProtKB=Q01638	IL1RL1	Interleukin-1 receptor-like 1;IL1RL1;ortholog	INTERLEUKIN-1 RECEPTOR-LIKE 1 (PTHR11890:SF7)	transmembrane signal receptor(PC00197)	Homo sapiens
4950	chr4:99317091-99317261	chr4	99317091	99317261	170	RAP1GDS1		+	HUMAN|HGNC=9859|UniProtKB=P52306	RAP1GDS1	Rap1 GTPase-GDP dissociation stimulator 1;RAP1GDS1;ortholog	RAP1 GTPASE-GDP DISSOCIATION STIMULATOR 1 (PTHR10957:SF2)		Homo sapiens	positive regulation of GTPase activity(GO:0043547)
5335	chr5:72861567-72861737	chr5	72861567	72861737	170	UTP15	1	+	HUMAN|HGNC=25758|UniProtKB=Q8TED0	UTP15	U3 small nucleolar RNA-associated protein 15 homolog;UTP15;ortholog	U3 SMALL NUCLEOLAR RNA-ASSOCIATED PROTEIN 15 HOMOLOG (PTHR19924:SF30)	RNA processing factor(PC00147)	Homo sapiens	positive regulation of transcription, DNA-templated(GO:0045893);transcription by RNA polymerase I(GO:0006360);rRNA processing(GO:0006364)
7636	chr7:32529761-32529931	chr7	32529761	32529931	170	LSM5		-	HUMAN|HGNC=17162|UniProtKB=Q9Y4Y9	LSM5	U6 snRNA-associated Sm-like protein LSm5;LSM5;ortholog	U6 SNRNA-ASSOCIATED SM-LIKE PROTEIN LSM5 (PTHR20971:SF0)	RNA splicing factor(PC00148)	Homo sapiens	mRNA splicing, via spliceosome(GO:0000398)
7762	chr7:63223243-63223413	chr7	63223243	63223413	170	.		.
9935	chr10:50683372-50683542	chr10	50683372	50683542	170	ERCC6		-	HUMAN|HGNC=3438|UniProtKB=Q03468	ERCC6	DNA excision repair protein ERCC-6;ERCC6;ortholog	DNA EXCISION REPAIR PROTEIN ERCC-6-RELATED (PTHR45629:SF7)		Homo sapiens
12926	chr13:23249253-23249423	chr13	23249253	23249423	170	.		.
14468	chr14:90499558-90499728	chr14	90499558	90499728	170	TDP1		+	HUMAN|HGNC=18884|UniProtKB=Q9NUW8	TDP1	Tyrosyl-DNA phosphodiesterase 1;TDP1;ortholog	TYROSYL-DNA PHOSPHODIESTERASE 1 (PTHR12415:SF0)	phosphodiesterase(PC00185)	Homo sapiens	double-strand break repair(GO:0006302)
14697	chr15:34678942-34679112	chr15	34678942	34679112	170	GOLGA8A		-	HUMAN|HGNC=31972|UniProtKB=A7E2F4	GOLGA8A	Golgin subfamily A member 8A;GOLGA8A;ortholog	GOLGIN SUBFAMILY A MEMBER 8A-RELATED (PTHR10881:SF63)	membrane traffic protein(PC00150)	Homo sapiens	spindle assembly(GO:0051225);Golgi organization(GO:0007030)
15729	chr16:823128-823298	chr16	823128	823298	170	MSLNL	10	-	HUMAN|HGNC=14170|UniProtKB=Q96KJ4	MSLNL	Mesothelin-like protein;MSLNL;ortholog	MESOTHELIN-LIKE PROTEIN (PTHR23412:SF15)	cell adhesion molecule(PC00069)	Homo sapiens	cell-matrix adhesion(GO:0007160)
16494	chr16:25189344-25189514	chr16	25189344	25189514	170	LCMT1	11	+	HUMAN|HGNC=17557|UniProtKB=Q9UIC8	LCMT1	Leucine carboxyl methyltransferase 1;LCMT1;ortholog	LEUCINE CARBOXYL METHYLTRANSFERASE 1 (PTHR13600:SF21)	methyltransferase(PC00155)	Homo sapiens
17046	chr16:90000737-90000907	chr16	90000737	90000907	170	TUBB3		+	HUMAN|HGNC=20772|UniProtKB=Q13509	TUBB3	Tubulin beta-3 chain;TUBB3;ortholog	TUBULIN BETA-3 CHAIN (PTHR11588:SF43)	tubulin(PC00228)	Homo sapiens	mitotic nuclear division(GO:0140014);microtubule cytoskeleton organization(GO:0000226)	Huntington disease->beta-Tubulin;;Cytoskeletal regulation by Rho GTPase->Tubulin;;Huntington disease->Microtubule;;;;
18442	chr17:58498742-58498912	chr17	58498742	58498912	170	USP32	2	-	HUMAN|HGNC=19143|UniProtKB=Q8NFA0	USP32,USP10	Ubiquitin carboxyl-terminal hydrolase 32;USP32;ortholog	UBIQUITIN CARBOXYL-TERMINAL HYDROLASE 32 (PTHR21646:SF76)	cysteine protease(PC00081)	Homo sapiens
20228	chr19:23168463-23168633	chr19	23168463	23168633	170	ZNF728	2	-	HUMAN|HGNC=32463|UniProtKB=P0DKX0	ZNF728	Zinc finger protein 728;ZNF728;ortholog	ZINC FINGER PROTEIN 728 (PTHR24377:SF739)		Homo sapiens	transcription by RNA polymerase II(GO:0006366);regulation of transcription by RNA polymerase II(GO:0006357)
21165	chr20:10626448-10626618	chr20	10626448	10626618	170	JAG1		-	HUMAN|HGNC=6188|UniProtKB=P78504	JAG1	Protein jagged-1;JAG1;ortholog	PROTEIN JAGGED-1 (PTHR24044:SF448)		Homo sapiens		Notch signaling pathway->Serrate;;Notch signaling pathway->Serrate and Notch extracellular fragment;;Angiogenesis->Delta;;;;
59	chr1:2310497-2310666	chr1	2310497	2310666	169	MORN1		-	HUMAN|HGNC=25852|UniProtKB=Q5T089	MORN1,AL513477	MORN repeat-containing protein 1;MORN1;ortholog	MORN REPEAT-CONTAINING PROTEIN 1 (PTHR23084:SF179)	kinase(PC00137)	Homo sapiens
1409	chr1:225305701-225305870	chr1	225305701	225305870	169	DNAH14		+	HUMAN|HGNC=2945|UniProtKB=Q0VDD8	DNAH14	Dynein heavy chain 14, axonemal;DNAH14;ortholog	DYNEIN HEAVY CHAIN 14, AXONEMAL (PTHR10676:SF356)	microtubule binding motor protein(PC00156)	Homo sapiens	microtubule-based movement(GO:0007018)
2248	chr2:71170618-71170787	chr2	71170618	71170787	169	ATP6V1B1		+	HUMAN|HGNC=853|UniProtKB=P15313	ATP6V1B1	V-type proton ATPase subunit B, kidney isoform;ATP6V1B1;ortholog	V-TYPE PROTON ATPASE SUBUNIT B, KIDNEY ISOFORM (PTHR43389:SF1)	ATP synthase(PC00002)	Homo sapiens
4174	chr3:111732398-111732567	chr3	111732398	111732567	169	TAGLN3	5	+	HUMAN|HGNC=29868|UniProtKB=Q9UI15	TAGLN3	Transgelin-3;TAGLN3;ortholog	TRANSGELIN-3 (PTHR18959:SF57)	non-motor actin binding protein(PC00165)	Homo sapiens
5013	chr4:114302627-114302796	chr4	114302627	114302796	169	ANK2	47	+	HUMAN|HGNC=493|UniProtKB=Q01484	ANK2	Ankyrin-2;ANK2;ortholog	ANKYRIN-2 (PTHR24133:SF36)		Homo sapiens	protein localization to plasma membrane(GO:0072659)
7303	chr6:146185458-146185627	chr6	146185458	146185627	169	SHPRH	3	-	HUMAN|HGNC=19336|UniProtKB=Q149N8	SHPRH	E3 ubiquitin-protein ligase SHPRH;SHPRH;ortholog	E3 UBIQUITIN-PROTEIN LIGASE SHPRH (PTHR45865:SF1)	ubiquitin-protein ligase(PC00234)	Homo sapiens
8871	chr8:144126065-144126234	chr8	144126065	144126234	169	C8orf31	4	+	HUMAN|HGNC=26731|UniProtKB=Q8N9H6	C8orf31	Putative uncharacterized protein C8orf31;C8orf31;ortholog			Homo sapiens
10071	chr10:81045209-81045378	chr10	81045209	81045378	169	ZMIZ1		+	HUMAN|HGNC=16493|UniProtKB=Q9ULJ6	ZMIZ1	Zinc finger MIZ domain-containing protein 1;ZMIZ1;ortholog	ZINC FINGER MIZ DOMAIN-CONTAINING PROTEIN 1 (PTHR10782:SF7)		Homo sapiens	positive regulation of transcription, DNA-templated(GO:0045893);protein sumoylation(GO:0016925);chromatin organization involved in regulation of transcription(GO:0034401);transcription by RNA polymerase II(GO:0006366);regulation of gene expression, epigenetic(GO:0040029);regulation of transcription by RNA polymerase II(GO:0006357)
12086	chr12:31311819-31311988	chr12	31311819	31311988	169	RP11-551L14.1	5	-
13670	chr13:48627458-48627627	chr13	48627458	48627627	169	MED4	3	-	HUMAN|HGNC=17903|UniProtKB=Q9NPJ6	MED4	Mediator of RNA polymerase II transcription subunit 4;MED4;ortholog	MEDIATOR OF RNA POLYMERASE II TRANSCRIPTION SUBUNIT 4 (PTHR13208:SF2)	general transcription factor(PC00259)	Homo sapiens	transcription by RNA polymerase II(GO:0006366);regulation of transcription by RNA polymerase II(GO:0006357)
15706	chr16:723933-724102	chr16	723933	724102	169	RHOT2	19	+	HUMAN|HGNC=21169|UniProtKB=Q8IXI1	RHOT2	Mitochondrial Rho GTPase 2;RHOT2;ortholog	MITOCHONDRIAL RHO GTPASE 2 (PTHR24072:SF311)	small GTPase(PC00208)	Homo sapiens	organelle transport along microtubule(GO:0072384);regulation of mitochondrion organization(GO:0010821);mitochondrion organization(GO:0007005)
16188	chr16:4658884-4659053	chr16	4658884	4659053	169	UBALD1	3	-	HUMAN|HGNC=29576|UniProtKB=Q8TB05	UBALD1	UBA-like domain-containing protein 1;UBALD1;ortholog	UBA-LIKE DOMAIN-CONTAINING PROTEIN 1 (PTHR31993:SF5)		Homo sapiens
18581	chr17:73244920-73245089	chr17	73244920	73245089	169	GGA3		-	HUMAN|HGNC=17079|UniProtKB=Q9NZ52	GGA3	ADP-ribosylation factor-binding protein GGA3;GGA3;ortholog	ADP-RIBOSYLATION FACTOR-BINDING PROTEIN GGA3 (PTHR45905:SF3)		Homo sapiens
19638	chr19:6730084-6730253	chr19	6730084	6730253	169	GPR108	18	-	HUMAN|HGNC=17829|UniProtKB=Q9NPR9	GPR108	Protein GPR108;GPR108;ortholog	PROTEIN GPR108 (PTHR21229:SF11)	G-protein coupled receptor(PC00021)	Homo sapiens	transport(GO:0006810)
21402	chr20:62044633-62044802	chr20	62044633	62044802	169	KCNQ2		-	HUMAN|HGNC=6296|UniProtKB=O43526	KCNQ2	Potassium voltage-gated channel subfamily KQT member 2;KCNQ2;ortholog	POTASSIUM VOLTAGE-GATED CHANNEL SUBFAMILY KQT MEMBER 2 (PTHR11537:SF6)	voltage-gated ion channel(PC00241)	Homo sapiens	potassium ion transmembrane transport(GO:0071805)	Muscarinic acetylcholine receptor 1 and 3 signaling pathway->KCNQ K(+) channel;;
1412	chr1:225463615-225463783	chr1	225463615	225463783	168	DNAH14		+	HUMAN|HGNC=2945|UniProtKB=Q0VDD8	DNAH14	Dynein heavy chain 14, axonemal;DNAH14;ortholog	DYNEIN HEAVY CHAIN 14, AXONEMAL (PTHR10676:SF356)	microtubule binding motor protein(PC00156)	Homo sapiens	microtubule-based movement(GO:0007018)
2365	chr2:97360201-97360369	chr2	97360201	97360369	168	FER1L5		+	HUMAN|HGNC=19044|UniProtKB=A0AVI2	FER1L5	Fer-1-like protein 5;FER1L5;ortholog	FER-1-LIKE PROTEIN 5 (PTHR12546:SF34)	membrane trafficking regulatory protein(PC00151)	Homo sapiens	plasma membrane organization(GO:0007009);wound healing(GO:0042060);vesicle fusion(GO:0006906);muscle cell development(GO:0055001);negative regulation of transport(GO:0051051);phagocytosis(GO:0006909);negative regulation of cellular process(GO:0048523);regulation of vesicle-mediated transport(GO:0060627);leukocyte activation involved in immune response(GO:0002366)
3207	chr3:8705429-8705597	chr3	8705429	8705597	168	SSUH2	6	-	HUMAN|HGNC=24809|UniProtKB=Q9Y2M2	SSUH2	Protein SSUH2 homolog;SSUH2;ortholog	PROTEIN SSUH2 HOMOLOG (PTHR15852:SF56)		Homo sapiens
5145	chr4:186587192-186587360	chr4	186587192	186587360	168	RP11-626E13.1	1	+
5302	chr5:68463110-68463278	chr5	68463110	68463278	168	CCNB1		+	HUMAN|HGNC=1579|UniProtKB=P14635	CCNB1	G2/mitotic-specific cyclin-B1;CCNB1;ortholog	G2/MITOTIC-SPECIFIC CYCLIN-B1 (PTHR10177:SF193)	kinase activator(PC00138)	Homo sapiens	mitotic cell cycle phase transition(GO:0044772);protein phosphorylation(GO:0006468);mitotic metaphase plate congression(GO:0007080);regulation of cyclin-dependent protein serine/threonine kinase activity(GO:0000079)	Cell cycle->Cyclin B;;p53 pathway->Cyclin B;;;
7254	chr6:131193510-131193678	chr6	131193510	131193678	168	EPB41L2		-	HUMAN|HGNC=3379|UniProtKB=O43491	EPB41L2	Band 4.1-like protein 2;EPB41L2;ortholog	BAND 4.1-LIKE PROTEIN 2 (PTHR23280:SF17)		Homo sapiens		Dopamine receptor mediated signaling pathway->erythrocyte membrane protein band 4.1-like 2;;Nicotine pharmacodynamics pathway->Erythrocyte membrane protein band 4.1-like 2;;Dopamine receptor mediated signaling pathway->erythrocyte membrane protein band 4.1;;;;
7709	chr7:44605878-44606046	chr7	44605878	44606046	168	DDX56		-	HUMAN|HGNC=18193|UniProtKB=Q9NY93	DDX56	Probable ATP-dependent RNA helicase DDX56;DDX56;ortholog	ATP-DEPENDENT RNA HELICASE DDX56-RELATED (PTHR24031:SF96)		Homo sapiens
9814	chr10:37414715-37414883	chr10	37414715	37414883	168	ANKRD30A	1	+	HUMAN|HGNC=17234|UniProtKB=Q9BXX3	ANKRD30A	Ankyrin repeat domain-containing protein 30A;ANKRD30A;ortholog	ANKYRIN REPEAT DOMAIN-CONTAINING PROTEIN 30A (PTHR24147:SF63)		Homo sapiens
10034	chr10:74292752-74292920	chr10	74292752	74292920	168	MICU1		-	HUMAN|HGNC=1530|UniProtKB=Q9BPX6	MICU1	Calcium uptake protein 1, mitochondrial;MICU1;ortholog	CALCIUM UPTAKE PROTEIN 1, MITOCHONDRIAL (PTHR12294:SF1)	calmodulin-related(PC00061)	Homo sapiens	calcium ion import(GO:0070509);mitochondrial transmembrane transport(GO:1990542);mitochondrial calcium ion homeostasis(GO:0051560);cytosolic calcium ion transport(GO:0060401);mitochondrial calcium ion transmembrane transport(GO:0006851)
13903	chr13:111917830-111917998	chr13	111917830	111917998	168	ARHGEF7		+	HUMAN|HGNC=15607|UniProtKB=Q14155	ARHGEF7	Rho guanine nucleotide exchange factor 7;ARHGEF7;ortholog	RHO GUANINE NUCLEOTIDE EXCHANGE FACTOR 7 (PTHR46026:SF3)	guanyl-nucleotide exchange factor(PC00113)	Homo sapiens
14316	chr14:64854977-64855145	chr14	64854977	64855145	168	MTHFD1	1	+	HUMAN|HGNC=7432|UniProtKB=P11586	MTHFD1	C-1-tetrahydrofolate synthase, cytoplasmic;MTHFD1;ortholog	C-1-TETRAHYDROFOLATE SYNTHASE, CYTOPLASMIC (PTHR48099:SF1)		Homo sapiens	folic acid-containing compound metabolic process(GO:0006760)
14668	chr15:25932975-25933143	chr15	25932975	25933143	168	ATP10A		-	HUMAN|HGNC=13542|UniProtKB=O60312	ATP10A	Probable phospholipid-transporting ATPase VA;ATP10A;ortholog	PHOSPHOLIPID-TRANSPORTING ATPASE VA-RELATED (PTHR24092:SF81)	primary active transporter(PC00068)	Homo sapiens	phospholipid translocation(GO:0045332)
16168	chr16:4391505-4391673	chr16	4391505	4391673	168	PAM16		-	HUMAN|HGNC=29679|UniProtKB=Q9Y3D7	PAM16	Mitochondrial import inner membrane translocase subunit TIM16;PAM16;ortholog	MITOCHONDRIAL IMPORT INNER MEMBRANE TRANSLOCASE SUBUNIT TIM16 (PTHR12388:SF0)	transporter(PC00227)	Homo sapiens	protein import into mitochondrial matrix(GO:0030150)
20136	chr19:18077958-18078126	chr19	18077958	18078126	168	KCNN1		+	HUMAN|HGNC=6290|UniProtKB=Q92952	KCNN1	Small conductance calcium-activated potassium channel protein 1;KCNN1;ortholog	SMALL CONDUCTANCE CALCIUM-ACTIVATED POTASSIUM CHANNEL PROTEIN 1 (PTHR10153:SF38)	voltage-gated ion channel(PC00241)	Homo sapiens	potassium ion transmembrane transport(GO:0071805)
20770	chr19:46288683-46288851	chr19	46288683	46288851	168	DMWD		-	HUMAN|HGNC=2936|UniProtKB=Q09019	DMWD	Dystrophia myotonica WD repeat-containing protein;DMWD;ortholog	DYSTROPHIA MYOTONICA WD REPEAT-CONTAINING PROTEIN (PTHR14107:SF15)		Homo sapiens
20771	chr19:46292577-46292745	chr19	46292577	46292745	168	DMWD		-	HUMAN|HGNC=2936|UniProtKB=Q09019	DMWD	Dystrophia myotonica WD repeat-containing protein;DMWD;ortholog	DYSTROPHIA MYOTONICA WD REPEAT-CONTAINING PROTEIN (PTHR14107:SF15)		Homo sapiens
21566	chr22:19704800-19704968	chr22	19704800	19704968	168	SEPT5		+	HUMAN|HGNC=9164|UniProtKB=Q99719	SEPT5	Septin-5;SEPTIN5;ortholog	SEPTIN-5 (PTHR18884:SF68)	cytoskeletal protein(PC00085)	Homo sapiens	cytoskeleton-dependent cytokinesis(GO:0061640);vesicle fusion to plasma membrane(GO:0099500);membrane fission(GO:0090148);regulation of exocytosis(GO:0017157);cellular protein localization(GO:0034613)	Parkinson disease->Cell division cycle-related protein 1;;
21582	chr22:20720856-20721024	chr22	20720856	20721024	168	USP41	6	-	HUMAN|HGNC=20070|UniProtKB=Q3LFD5	USP41	Putative ubiquitin carboxyl-terminal hydrolase 41;USP41;ortholog	UBL CARBOXYL-TERMINAL HYDROLASE 18-RELATED (PTHR24006:SF796)	cysteine protease(PC00081)	Homo sapiens	protein deubiquitination(GO:0016579)
732	chr1:93646272-93646439	chr1	93646272	93646439	167	CCDC18	1	+	HUMAN|HGNC=30370|UniProtKB=Q5T9S5	CCDC18	Coiled-coil domain-containing protein 18;CCDC18;ortholog	COILED-COIL DOMAIN-CONTAINING PROTEIN 18 (PTHR18875:SF8)	cytoskeletal protein(PC00085)	Homo sapiens
1050	chr1:161192889-161193056	chr1	161192889	161193056	167	APOA2		-	HUMAN|HGNC=601|UniProtKB=P02652	APOA2	Apolipoprotein A-II;APOA2;ortholog	APOLIPOPROTEIN A-II (PTHR11027:SF0)	apolipoprotein(PC00052)	Homo sapiens
1121	chr1:162740302-162740469	chr1	162740302	162740469	167	DDR2		+	HUMAN|HGNC=2731|UniProtKB=Q16832	TKT,DDR2	Discoidin domain-containing receptor 2;DDR2;ortholog	DISCOIDIN DOMAIN-CONTAINING RECEPTOR 2 (PTHR24416:SF295)	transmembrane signal receptor(PC00197)	Homo sapiens	multicellular organism development(GO:0007275);transmembrane receptor protein tyrosine kinase signaling pathway(GO:0007169);positive regulation of kinase activity(GO:0033674);phosphorylation(GO:0016310)
2378	chr2:98928495-98928662	chr2	98928495	98928662	167	VWA3B		+	HUMAN|HGNC=28385|UniProtKB=Q502W6	VWA3B	von Willebrand factor A domain-containing protein 3B;VWA3B;ortholog	VON WILLEBRAND FACTOR A DOMAIN-CONTAINING PROTEIN 3B (PTHR46785:SF1)		Homo sapiens
5221	chr5:35702254-35702421	chr5	35702254	35702421	167	SPEF2		+	HUMAN|HGNC=26293|UniProtKB=Q9C093	SPEF2	Sperm flagellar protein 2;SPEF2;ortholog	SPERM FLAGELLAR PROTEIN 2 (PTHR14919:SF0)		Homo sapiens
8859	chr8:142152418-142152585	chr8	142152418	142152585	167	DENND3		+	HUMAN|HGNC=29134|UniProtKB=A2RUS2	DENND3	DENN domain-containing protein 3;DENND3;ortholog	DENN DOMAIN-CONTAINING PROTEIN 3 (PTHR12296:SF28)		Homo sapiens	regulation of Ras protein signal transduction(GO:0046578);Ras protein signal transduction(GO:0007265)
9810	chr10:33495114-33495281	chr10	33495114	33495281	167	NRP1		-	HUMAN|HGNC=8004|UniProtKB=O14786	NRP1	Neuropilin-1;NRP1;ortholog	NEUROPILIN-1 (PTHR46806:SF4)		Homo sapiens		Axon guidance mediated by semaphorins->Neuropilin 1;;
11397	chr11:67232571-67232738	chr11	67232571	67232738	167	TMEM134		-	HUMAN|HGNC=26142|UniProtKB=Q9H6X4	TMEM134	Transmembrane protein 134;TMEM134;ortholog	TRANSMEMBRANE PROTEIN 134 (PTHR13558:SF1)		Homo sapiens
14485	chr14:91752013-91752180	chr14	91752013	91752180	167	CCDC88C		-	HUMAN|HGNC=19967|UniProtKB=Q9P219	CCDC88C	Protein Daple;CCDC88C;ortholog	PROTEIN DAPLE (PTHR18947:SF31)	membrane traffic protein(PC00150)	Homo sapiens	cytoskeleton-dependent intracellular transport(GO:0030705);cytoplasmic microtubule organization(GO:0031122)
14687	chr15:33103145-33103312	chr15	33103145	33103312	167	FMN1		-	HUMAN|HGNC=3768|UniProtKB=Q68DA7	FMN1	Formin-1;FMN1;ortholog	FORMIN-1 (PTHR13037:SF11)		Homo sapiens
16959	chr16:87426073-87426240	chr16	87426073	87426240	167	MAP1LC3B		+	HUMAN|HGNC=13352|UniProtKB=Q9GZQ8	MAP1LC3B	Microtubule-associated proteins 1A/1B light chain 3B;MAP1LC3B;ortholog	MICROTUBULE-ASSOCIATED PROTEINS 1A/1B LIGHT CHAIN 3 BETA 2-RELATED (PTHR10969:SF15)	non-motor microtubule binding protein(PC00166)	Homo sapiens	autophagosome assembly(GO:0000045);proteolysis(GO:0006508);cellular response to starvation(GO:0009267);autophagy of mitochondrion(GO:0000422)
19277	chr18:52927012-52927179	chr18	52927012	52927179	167	TCF4		-	HUMAN|HGNC=11634|UniProtKB=P15884	TCF4	Transcription factor 4;TCF4;ortholog	TRANSCRIPTION FACTOR 4 (PTHR11793:SF10)	basic helix-loop-helix transcription factor(PC00055)	Homo sapiens	transcription by RNA polymerase II(GO:0006366);regulation of transcription by RNA polymerase II(GO:0006357)	CCKR signaling map->TCF7L2;;
19500	chr19:1273492-1273659	chr19	1273492	1273659	167	CIRBP		+	HUMAN|HGNC=1982|UniProtKB=Q14011	CIRBP	Cold-inducible RNA-binding protein;CIRBP;ortholog	COLD-INDUCIBLE RNA-BINDING PROTEIN (PTHR48034:SF5)		Homo sapiens	positive regulation of RNA metabolic process(GO:0051254);positive regulation of gene expression(GO:0010628);regulation of mRNA splicing, via spliceosome(GO:0048024);mRNA splicing, via spliceosome(GO:0000398)
21151	chr20:2740448-2740615	chr20	2740448	2740615	167	EBF4	18	+	HUMAN|HGNC=29278|UniProtKB=Q9BQW3	EBF4	Transcription factor COE4;EBF4;ortholog	TRANSCRIPTION FACTOR COE4 (PTHR10747:SF36)	DNA-binding transcription factor(PC00218)	Homo sapiens	transcription by RNA polymerase II(GO:0006366);regulation of transcription by RNA polymerase II(GO:0006357)
206	chr1:17658125-17658291	chr1	17658125	17658291	166	AC004824.2	5	-
217	chr1:20644916-20645082	chr1	20644916	20645082	166	VWA5B1		+	HUMAN|HGNC=26538|UniProtKB=Q5TIE3	VWA5B1	von Willebrand factor A domain-containing protein 5B1;VWA5B1;ortholog	VON WILLEBRAND FACTOR A DOMAIN-CONTAINING PROTEIN 5B1 (PTHR46299:SF1)		Homo sapiens
1013	chr1:156389962-156390128	chr1	156389962	156390128	166	C1orf61		-
1902	chr2:46787662-46787828	chr2	46787662	46787828	166	RHOQ		+	HUMAN|HGNC=17736|UniProtKB=P17081	RHOQ	Rho-related GTP-binding protein RhoQ;RHOQ;ortholog	RHO-RELATED GTP-BINDING PROTEIN RHOQ (PTHR24072:SF13)	small GTPase(PC00208)	Homo sapiens	cortical actin cytoskeleton organization(GO:0030866);vesicle budding from membrane(GO:0006900);cell projection assembly(GO:0030031);membrane invagination(GO:0010324);Rho protein signal transduction(GO:0007266);endocytosis(GO:0006897);cell migration(GO:0016477)	Inflammation mediated by chemokine and cytokine signaling pathway->Cell division cycle 42;;Huntington disease->Ras-related C3 botulinum toxin substrate;;Ras Pathway->Cell division cycle 42;;Cytoskeletal regulation by Rho GTPase->Cell division cycle 42;;Axon guidance mediated by Slit/Robo->Cell division cycle 42;;Integrin signalling pathway->Cell division cycle 42;;Axon guidance mediated by netrin…
6479	chr5:149226854-149227020	chr5	149226854	149227020	166	PPARGC1B		+	HUMAN|HGNC=30022|UniProtKB=Q86YN6	PPARGC1B	Peroxisome proliferator-activated receptor gamma coactivator 1-beta;PPARGC1B;ortholog	PEROXISOME PROLIFERATOR-ACTIVATED RECEPTOR GAMMA COACTIVATOR 1-BETA (PTHR15528:SF12)	transcription cofactor(PC00217)	Homo sapiens	transcription by RNA polymerase II(GO:0006366);positive regulation of DNA-binding transcription factor activity(GO:0051091);positive regulation of transcription by RNA polymerase II(GO:0045944)
6985	chr6:36936512-36936678	chr6	36936512	36936678	166	MTCH1	12	-	HUMAN|HGNC=17586|UniProtKB=Q9NZJ7	MTCH1,PSAP	Mitochondrial carrier homolog 1;MTCH1;ortholog	MITOCHONDRIAL CARRIER HOMOLOG 1 (PTHR10780:SF3)	mitochondrial carrier protein(PC00158)	Homo sapiens	apoptotic process(GO:0006915);positive regulation of apoptotic process(GO:0043065)
8434	chr8:22035079-22035245	chr8	22035079	22035245	166	BMP1		+	HUMAN|HGNC=1067|UniProtKB=P13497	BMP1	Bone morphogenetic protein 1;BMP1;ortholog	BONE MORPHOGENETIC PROTEIN 1 (PTHR10127:SF863)	metalloprotease(PC00153)	Homo sapiens		TGF-beta signaling pathway->Transforming growth factor beta;;
8908	chr8:145066246-145066412	chr8	145066246	145066412	166	GRINA		+	HUMAN|HGNC=4589|UniProtKB=Q7Z429	GRINA	Protein lifeguard 1;GRINA;ortholog	PROTEIN LIFEGUARD 1 (PTHR23291:SF16)		Homo sapiens		Metabotropic glutamate receptor group I pathway->N-methyl-D-aspartate Receptor;;
12065	chr12:31279280-31279446	chr12	31279280	31279446	166	RP11-551L14.1	26	-
12513	chr12:80828715-80828881	chr12	80828715	80828881	166	PTPRQ	6	+	HUMAN|HGNC=9680|UniProtKB=Q15256	PTPRR,PTPRQ	Receptor-type tyrosine-protein phosphatase R;PTPRR;ortholog	RECEPTOR-TYPE TYROSINE-PROTEIN PHOSPHATASE R (PTHR46198:SF2)		Homo sapiens
14602	chr14:105643496-105643662	chr14	105643496	105643662	166	NUDT14		-	HUMAN|HGNC=20141|UniProtKB=O95848	NUDT14	Uridine diphosphate glucose pyrophosphatase NUDT14;NUDT14;ortholog	URIDINE DIPHOSPHATE GLUCOSE PYROPHOSPHATASE NUDT14 (PTHR11839:SF15)	pyrophosphatase(PC00196)	Homo sapiens	ribose phosphate metabolic process(GO:0019693);nucleoside phosphate metabolic process(GO:0006753)
22044	chrX:15346493-15346659	chrX	15346493	15346659	166	PIGA		-	HUMAN|HGNC=8957|UniProtKB=P37287	PIGA	Phosphatidylinositol N-acetylglucosaminyltransferase subunit A;PIGA;ortholog	PHOSPHATIDYLINOSITOL N-ACETYLGLUCOSAMINYLTRANSFERASE SUBUNIT A (PTHR45871:SF3)		Homo sapiens	GPI anchor biosynthetic process(GO:0006506)
97	chr1:6646847-6647012	chr1	6646847	6647012	165	ZBTB48		+	HUMAN|HGNC=4930|UniProtKB=P10074	ZBTB48	Telomere zinc finger-associated protein;ZBTB48;ortholog	TELOMERE ZINC FINGER-ASSOCIATED PROTEIN (PTHR24390:SF139)	C2H2 zinc finger transcription factor(PC00248)	Homo sapiens	transcription by RNA polymerase II(GO:0006366);regulation of transcription by RNA polymerase II(GO:0006357)
760	chr1:110257862-110258027	chr1	110257862	110258027	165	GSTM5		+	HUMAN|HGNC=4637|UniProtKB=P46439	GSTM5	Glutathione S-transferase Mu 5;GSTM5;ortholog	GLUTATHIONE S-TRANSFERASE MU 5 (PTHR11571:SF249)	transferase(PC00220)	Homo sapiens	glutathione metabolic process(GO:0006749)
1763	chr2:24423448-24423613	chr2	24423448	24423613	165	FAM228A	3	+	HUMAN|HGNC=34418|UniProtKB=Q86W67	FAM228A	Protein FAM228A;FAM228A;ortholog	PROTEIN FAM228A (PTHR28584:SF2)		Homo sapiens
2225	chr2:65300114-65300279	chr2	65300114	65300279	165	CEP68		+	HUMAN|HGNC=14882|UniProtKB=Q9NQ79	CEP68,CRTAC1	Cartilage acidic protein 1;CRTAC1;ortholog	CARTILAGE ACIDIC PROTEIN 1 (PTHR16026:SF0)		Homo sapiens
2488	chr2:120313612-120313777	chr2	120313612	120313777	165	PCDP1		+	HUMAN|HGNC=33720|UniProtKB=Q4G0U5	PCDP1	Cilia- and flagella-associated protein 221;CFAP221;ortholog	CILIA- AND FLAGELLA-ASSOCIATED PROTEIN 221 (PTHR46500:SF1)	structural protein(PC00211)	Homo sapiens
3948	chr3:48507889-48508054	chr3	48507889	48508054	165	TREX1	3	+	HUMAN|HGNC=12269|UniProtKB=Q9NSU2	TREX1	Three-prime repair exonuclease 1;TREX1;ortholog	THREE-PRIME REPAIR EXONUCLEASE 1 (PTHR13058:SF27)		Homo sapiens	DNA catabolic process(GO:0006308);nucleic acid phosphodiester bond hydrolysis(GO:0090305)	Ubiquitin proteasome pathway->26S proteasome;;
8326	chr7:151854845-151855010	chr7	151854845	151855010	165	KMT2C		-	HUMAN|HGNC=13726|UniProtKB=Q8NEZ4	KMT2C	Histone-lysine N-methyltransferase 2C;KMT2C;ortholog	HISTONE-LYSINE N-METHYLTRANSFERASE 2C (PTHR45888:SF1)		Homo sapiens	transcription by RNA polymerase II(GO:0006366);positive regulation of transcription by RNA polymerase II(GO:0045944)
11420	chr11:67829132-67829297	chr11	67829132	67829297	165	CHKA		-	HUMAN|HGNC=1937|UniProtKB=P35790	CHKA	Choline kinase alpha;CHKA;ortholog	CHOLINE KINASE ALPHA (PTHR22603:SF36)	kinase(PC00137)	Homo sapiens
12390	chr12:57909774-57909939	chr12	57909774	57909939	165	MARS		+	HUMAN|HGNC=17329|UniProtKB=Q9H6Q3	MARS	Src-like-adapter 2;SLA2;ortholog	SRC-LIKE-ADAPTER 2 (PTHR10155:SF6)	kinase modulator(PC00140)	Homo sapiens	regulation of kinase activity(GO:0043549);insulin receptor signaling pathway(GO:0008286);phosphatidylinositol phosphorylation(GO:0046854);regulation of lipid metabolic process(GO:0019216)	Interleukin signaling pathway->Src-like-adapter 2;;
12446	chr12:65179660-65179825	chr12	65179660	65179825	165	TBC1D30	2	+	HUMAN|HGNC=29164|UniProtKB=Q9Y2I9	TBC1D30	TBC1 domain family member 30;TBC1D30;ortholog	TBC1 DOMAIN FAMILY MEMBER 30 (PTHR22957:SF601)	GTPase-activating protein(PC00257)	Homo sapiens	intracellular protein transport(GO:0006886);positive regulation of GTPase activity(GO:0043547)
15796	chr16:2059938-2060103	chr16	2059938	2060103	165	NPW	1	+	HUMAN|HGNC=30509|UniProtKB=Q8N729	NPW	Neuropeptide W;NPW;ortholog	NEUROPEPTIDE W (PTHR28553:SF2)		Homo sapiens	G protein-coupled receptor signaling pathway(GO:0007186);behavior(GO:0007610)
17019	chr16:89713445-89713610	chr16	89713445	89713610	165	CHMP1A		-	HUMAN|HGNC=8740|UniProtKB=Q9HD42	CHMP1A	Charged multivesicular body protein 1a;CHMP1A;ortholog	CHARGED MULTIVESICULAR BODY PROTEIN 1A (PTHR10476:SF17)	membrane traffic protein(PC00150)	Homo sapiens	endosome transport via multivesicular body sorting pathway(GO:0032509);protein transport(GO:0015031);late endosome to vacuole transport(GO:0045324)
22350	chrX:153043550-153043715	chrX	153043550	153043715	165	SRPK3	5	+	HUMAN|HGNC=11402|UniProtKB=Q9UPE1	SRPK3	SRSF protein kinase 3;SRPK3;ortholog	SRSF PROTEIN KINASE 3 (PTHR24055:SF100)	non-receptor serine/threonine protein kinase(PC00167)	Homo sapiens	regulation of mRNA processing(GO:0050684);intracellular signal transduction(GO:0035556);spliceosomal complex assembly(GO:0000245)
22453	chrY:26342661-26342826	chrY	26342661	26342826	165	.		.
22466	chrY:27619606-27619771	chrY	27619606	27619771	165	.		.
103	chr1:6711076-6711240	chr1	6711076	6711240	164	DNAJC11		-	HUMAN|HGNC=25570|UniProtKB=Q9NVH1	DNAJC11	DnaJ homolog subfamily C member 11;DNAJC11;ortholog	DNAJ HOMOLOG SUBFAMILY C MEMBER 11 (PTHR44157:SF1)	chaperone(PC00072)	Homo sapiens	cristae formation(GO:0042407)
1863	chr2:38585666-38585830	chr2	38585666	38585830	164	ATL2		-	HUMAN|HGNC=14631|UniProtKB=Q86TH1	ATL2	ADAMTS-like protein 2;ADAMTSL2;ortholog	ADAMTS-LIKE PROTEIN 2 (PTHR13723:SF147)	metalloprotease(PC00153)	Homo sapiens	extracellular matrix organization(GO:0030198)
2700	chr2:179618572-179618736	chr2	179618572	179618736	164	TTN		-	HUMAN|HGNC=12403|UniProtKB=Q8WZ42	TTN	Titin;TTN;ortholog	TITIN (PTHR13817:SF70)		Homo sapiens
4173	chr3:111298081-111298245	chr3	111298081	111298245	164	CD96		+	HUMAN|HGNC=16892|UniProtKB=P40200	CD96	T-cell surface protein tactile;CD96;ortholog	T-CELL SURFACE PROTEIN TACTILE (PTHR15317:SF1)	immunoglobulin receptor superfamily(PC00124)	Homo sapiens	cell-matrix adhesion(GO:0007160);inflammatory response(GO:0006954)
6785	chr6:9900558-9900722	chr6	9900558	9900722	164	OFCC1		-	HUMAN|HGNC=21017|UniProtKB=Q8IZS5	OFCC1	Orofacial cleft 1 candidate gene 1 protein;OFCC1;ortholog			Homo sapiens
6910	chr6:31976812-31976976	chr6	31976812	31976976	164	TNXA	12	-	HUMAN|HGNC=11975|UniProtKB=Q16473	TNXA	Putative tenascin-XA;TNXA;ortholog	TENASCIN-X-RELATED (PTHR46708:SF3)	extracellular matrix protein(PC00102)	Homo sapiens
7565	chr7:12393949-12394113	chr7	12393949	12394113	164	VWDE		-	HUMAN|HGNC=21897|UniProtKB=Q8N2E2	VWDE	von Willebrand factor D and EGF domain-containing protein;VWDE;ortholog	VON WILLEBRAND FACTOR D AND EGF DOMAIN-CONTAINING PROTEIN (PTHR14949:SF42)	intercellular signal molecule(PC00207)	Homo sapiens
7862	chr7:91718843-91719007	chr7	91718843	91719007	164	AKAP9		+	HUMAN|HGNC=379|UniProtKB=Q99996	AKAP9	A-kinase anchor protein 9;AKAP9;ortholog	A-KINASE ANCHOR PROTEIN 9 (PTHR44981:SF1)		Homo sapiens
13900	chr13:111535880-111536044	chr13	111535880	111536044	164	ANKRD10		-	HUMAN|HGNC=20265|UniProtKB=Q9NXR5	ANKRD10	Ankyrin repeat domain-containing protein 10;ANKRD10;ortholog	ANKYRIN REPEAT DOMAIN-CONTAINING PROTEIN 10 (PTHR24203:SF14)		Homo sapiens
14913	chr15:44957986-44958150	chr15	44957986	44958150	164	PATL2	15	-	HUMAN|HGNC=33630|UniProtKB=C9JE40	PATL2	Protein PAT1 homolog 2;PATL2;ortholog	PROTEIN PAT1 HOMOLOG 2 (PTHR21551:SF3)	RNA processing factor(PC00147)	Homo sapiens	cytoplasmic mRNA processing body assembly(GO:0033962);deadenylation-dependent decapping of nuclear-transcribed mRNA(GO:0000290);gene expression(GO:0010467)
22194	chrX:66900561-66900725	chrX	66900561	66900725	164	AR		+	HUMAN|HGNC=381|UniProtKB=P15121	AR,AKR1B1	Aldo-keto reductase family 1 member B1;AKR1B1;ortholog	ALDO-KETO REDUCTASE FAMILY 1 MEMBER B1 (PTHR11732:SF294)	reductase(PC00198)	Homo sapiens
6434	chr5:139941468-139941631	chr5	139941468	139941631	163	APBB3		-	HUMAN|HGNC=20708|UniProtKB=O95704	APBB3	Amyloid-beta A4 precursor protein-binding family B member 3;APBB3;ortholog	AMYLOID-BETA A4 PRECURSOR PROTEIN-BINDING FAMILY B MEMBER 3 (PTHR14058:SF10)		Homo sapiens	transcription, DNA-templated(GO:0006351);regulation of transcription, DNA-templated(GO:0006355)	Alzheimer disease-presenilin pathway->Amyloid precursor binding protein, family B;;
8906	chr8:145032762-145032925	chr8	145032762	145032925	163	PLEC		-	HUMAN|HGNC=9069|UniProtKB=Q15149	PLEC	Plectin;PLEC;ortholog	PLECTIN (PTHR23169:SF20)	intermediate filament binding protein(PC00130)	Homo sapiens	wound healing(GO:0042060);cell-substrate junction assembly(GO:0007044);intermediate filament cytoskeleton organization(GO:0045104)
9375	chr9:134105049-134105212	chr9	134105049	134105212	163	NUP214		+	HUMAN|HGNC=8064|UniProtKB=P35658	NUP214	Nuclear pore complex protein Nup214;NUP214;ortholog	NUCLEAR PORE COMPLEX PROTEIN NUP214 (PTHR23193:SF21)	transporter(PC00227)	Homo sapiens	RNA export from nucleus(GO:0006405);protein import into nucleus(GO:0006606)
16490	chr16:25137284-25137447	chr16	25137284	25137447	163	LCMT1		+	HUMAN|HGNC=17557|UniProtKB=Q9UIC8	LCMT1	Leucine carboxyl methyltransferase 1;LCMT1;ortholog	LEUCINE CARBOXYL METHYLTRANSFERASE 1 (PTHR13600:SF21)	methyltransferase(PC00155)	Homo sapiens
16755	chr16:67209000-67209163	chr16	67209000	67209163	163	NOL3	4	+	HUMAN|HGNC=7869|UniProtKB=O60936	NOL3	Nucleolar protein 3;NOL3;ortholog	NUCLEOLAR PROTEIN 3 (PTHR22797:SF37)		Homo sapiens
18820	chr18:9615016-9615179	chr18	9615016	9615179	163	PPP4R1		-	HUMAN|HGNC=9320|UniProtKB=Q8TF05	PPP4R1	Serine/threonine-protein phosphatase 4 regulatory subunit 1;PPP4R1;ortholog	SERINE/THREONINE-PROTEIN PHOSPHATASE 4 REGULATORY SUBUNIT 1 (PTHR10648:SF8)	phosphatase modulator(PC00184)	Homo sapiens		FGF signaling pathway->protein phosphatase 2A;;
22192	chrX:64740534-64740697	chrX	64740534	64740697	163	LAS1L		-	HUMAN|HGNC=25726|UniProtKB=Q9Y4W2	LAS1L	Ribosomal biogenesis protein LAS1L;LAS1L;ortholog	RIBOSOMAL BIOGENESIS PROTEIN LAS1L (PTHR15002:SF0)		Homo sapiens	maturation of 5.8S rRNA(GO:0000460);maturation of LSU-rRNA(GO:0000470)
1459	chr1:235910469-235910631	chr1	235910469	235910631	162	LYST	3	-	HUMAN|HGNC=1968|UniProtKB=Q99698	LYST	Lysosomal-trafficking regulator;LYST;ortholog	LYSOSOMAL-TRAFFICKING REGULATOR (PTHR13743:SF86)		Homo sapiens	protein localization(GO:0008104)
4616	chr4:1230890-1231052	chr4	1230890	1231052	162	CTBP1		-	HUMAN|HGNC=2494|UniProtKB=Q13363	CTBP1	C-terminal-binding protein 1;CTBP1;ortholog	C-TERMINAL-BINDING PROTEIN 1 (PTHR46029:SF2)	transcription cofactor(PC00217)	Homo sapiens		Wnt signaling pathway->C-terminal Binding Protein;;
4877	chr4:77068631-77068793	chr4	77068631	77068793	162	NUP54		-	HUMAN|HGNC=17359|UniProtKB=Q7Z3B4	NUP54	Nucleoporin p54;NUP54;ortholog	NUCLEOPORIN P54 (PTHR13000:SF0)	transporter(PC00227)	Homo sapiens	protein-containing complex subunit organization(GO:0043933);protein import into nucleus(GO:0006606);protein localization to membrane(GO:0072657);nucleus organization(GO:0006997)
4919	chr4:84405976-84406138	chr4	84405976	84406138	162	FAM175A		-
6911	chr6:31977053-31977215	chr6	31977053	31977215	162	TNXA	11	-	HUMAN|HGNC=11975|UniProtKB=Q16473	TNXA	Putative tenascin-XA;TNXA;ortholog	TENASCIN-X-RELATED (PTHR46708:SF3)	extracellular matrix protein(PC00102)	Homo sapiens
7184	chr6:109538427-109538589	chr6	109538427	109538589	162	C6orf183	11	+
7450	chr7:1192542-1192704	chr7	1192542	1192704	162	ZFAND2A	5	-	HUMAN|HGNC=28073|UniProtKB=Q8N6M9	ZFAND2A	AN1-type zinc finger protein 2A;ZFAND2A;ortholog	AN1-TYPE ZINC FINGER PROTEIN 2A (PTHR14677:SF11)	RNA metabolism protein(PC00031)	Homo sapiens
7975	chr7:102114645-102114807	chr7	102114645	102114807	162	POLR2J		-	HUMAN|HGNC=9197|UniProtKB=P52435	POLR2J	DNA-directed RNA polymerase II subunit RPB11-a;POLR2J;ortholog	DNA-DIRECTED RNA POLYMERASE II SUBUNIT RPB11-A-RELATED (PTHR13946:SF31)	DNA-directed RNA polymerase(PC00019)	Homo sapiens
7977	chr7:102208294-102208456	chr7	102208294	102208456	162	POLR2J3		-	HUMAN|HGNC=33853|UniProtKB=Q9H1A7	POLR2J3	DNA-directed RNA polymerase II subunit RPB11-b2;POLR2J3;ortholog	DNA-DIRECTED RNA POLYMERASE II SUBUNIT RPB11-A-RELATED (PTHR13946:SF31)	DNA-directed RNA polymerase(PC00019)	Homo sapiens
11189	chr11:61204232-61204394	chr11	61204232	61204394	162	SDHAF2		+	HUMAN|HGNC=26034|UniProtKB=Q9NX18	SDHAF2	Succinate dehydrogenase assembly factor 2, mitochondrial;SDHAF2;ortholog	SUCCINATE DEHYDROGENASE ASSEMBLY FACTOR 2, MITOCHONDRIAL (PTHR12469:SF2)		Homo sapiens	cellular protein modification process(GO:0006464);mitochondrial electron transport, succinate to ubiquinone(GO:0006121);tricarboxylic acid cycle(GO:0006099);mitochondrial respiratory chain complex II assembly(GO:0034553);ATP synthesis coupled proton transport(GO:0015986)
14473	chr14:91071940-91072102	chr14	91071940	91072102	162	TTC7B		-	HUMAN|HGNC=19858|UniProtKB=Q86TV6	TTC7B	Tetratricopeptide repeat protein 7B;TTC7B;ortholog	TETRATRICOPEPTIDE REPEAT PROTEIN 7B (PTHR23083:SF365)		Homo sapiens	phosphatidylinositol phosphorylation(GO:0046854);protein localization to plasma membrane(GO:0072659)
14785	chr15:35256491-35256653	chr15	35256491	35256653	162	AQR		-	HUMAN|HGNC=29513|UniProtKB=O60306	AQR	RNA helicase aquarius;AQR;ortholog	RNA HELICASE AQUARIUS (PTHR10887:SF5)		Homo sapiens
16507	chr16:28112616-28112778	chr16	28112616	28112778	162	XPO6		-	HUMAN|HGNC=19733|UniProtKB=Q96QU8	XPO6	Exportin-6;XPO6;ortholog	EXPORTIN-6 (PTHR21452:SF4)		Homo sapiens	protein export from nucleus(GO:0006611)
17383	chr17:18996777-18996939	chr17	18996777	18996939	162	AC007952.5	2	+
18516	chr17:65925074-65925236	chr17	65925074	65925236	162	BPTF		+	HUMAN|HGNC=3581|UniProtKB=Q12830	BPTF	Nucleosome-remodeling factor subunit BPTF;BPTF;ortholog	NUCLEOSOME-REMODELING FACTOR SUBUNIT BPTF (PTHR45975:SF2)		Homo sapiens	nucleosome organization(GO:0034728);chromatin remodeling(GO:0006338);transcription by RNA polymerase II(GO:0006366);regulation of transcription by RNA polymerase II(GO:0006357)
21443	chr21:33964566-33964728	chr21	33964566	33964728	162	C21orf59	2	-	HUMAN|HGNC=1301|UniProtKB=P57076	C21orf59	Cilia- and flagella-associated protein 298;CFAP298;ortholog	CILIA- AND FLAGELLA-ASSOCIATED PROTEIN 298 (PTHR13238:SF0)		Homo sapiens
29	chr1:1447909-1448070	chr1	1447909	1448070	161	ATAD3A		+	HUMAN|HGNC=25567|UniProtKB=Q9NVI7	AL645728,ATAD3A	ATPase family AAA domain-containing protein 3A;ATAD3A;ortholog	ATPASE FAMILY AAA DOMAIN-CONTAINING PROTEIN 3A (PTHR23075:SF5)		Homo sapiens	mitochondrion organization(GO:0007005)
639	chr1:63090768-63090929	chr1	63090768	63090929	161	DOCK7		-	HUMAN|HGNC=19190|UniProtKB=Q96N67	DOCK7	Dedicator of cytokinesis protein 7;DOCK7;ortholog	DEDICATOR OF CYTOKINESIS PROTEIN 7 (PTHR23317:SF78)	guanyl-nucleotide exchange factor(PC00113)	Homo sapiens
7442	chr7:966691-966852	chr7	966691	966852	161	ADAP1		-	HUMAN|HGNC=16486|UniProtKB=O75689	ADAP1	Arf-GAP with dual PH domain-containing protein 1;ADAP1;ortholog	ARF-GAP WITH DUAL PH DOMAIN-CONTAINING PROTEIN 1 (PTHR46021:SF5)		Homo sapiens
9281	chr9:116832025-116832186	chr9	116832025	116832186	161	AMBP		-	HUMAN|HGNC=453|UniProtKB=P02760	AMBP	Protein AMBP;AMBP;ortholog	PROTEIN AMBP (PTHR46676:SF1)		Homo sapiens
12515	chr12:80837531-80837692	chr12	80837531	80837692	161	PTPRQ	7	+	HUMAN|HGNC=9680|UniProtKB=Q15256	PTPRR,PTPRQ	Receptor-type tyrosine-protein phosphatase R;PTPRR;ortholog	RECEPTOR-TYPE TYROSINE-PROTEIN PHOSPHATASE R (PTHR46198:SF2)		Homo sapiens
13880	chr13:100517165-100517326	chr13	100517165	100517326	161	CLYBL		+	HUMAN|HGNC=18355|UniProtKB=Q8N0X4	CLYBL	Citramalyl-CoA lyase, mitochondrial;CLYBL;ortholog	CITRAMALYL-COA LYASE, MITOCHONDRIAL (PTHR11105:SF0)	lyase(PC00144)	Homo sapiens		Pyruvate metabolism->Citrate Lyase;;
15782	chr16:1833037-1833198	chr16	1833037	1833198	161	NUBP2		+	HUMAN|HGNC=8042|UniProtKB=Q9Y5Y2	NUBP2	Cytosolic Fe-S cluster assembly factor NUBP2;NUBP2;ortholog	CYTOSOLIC FE-S CLUSTER ASSEMBLY FACTOR NUBP2 (PTHR23264:SF19)		Homo sapiens	iron-sulfur cluster assembly(GO:0016226)
17118	chr17:4851689-4851850	chr17	4851689	4851850	161	PFN1	1	-	HUMAN|HGNC=8881|UniProtKB=P07737	PFN1	Profilin-1;PFN1;ortholog	PROFILIN-1 (PTHR13936:SF14)	non-motor actin binding protein(PC00165)	Homo sapiens	positive regulation of supramolecular fiber organization(GO:1902905);regulation of actin filament polymerization(GO:0030833);positive regulation of cytoskeleton organization(GO:0051495);positive regulation of cellular component biogenesis(GO:0044089);actin filament polymerization(GO:0030041);actin filament bundle assembly(GO:0051017)	Cytoskeletal regulation by Rho GTPase->Profilin;;
19345	chr18:77137889-77138050	chr18	77137889	77138050	161	ATP9B	14	+	HUMAN|HGNC=13541|UniProtKB=O43861	ATP9B	Probable phospholipid-transporting ATPase IIB;ATP9B;ortholog	PHOSPHOLIPID-TRANSPORTING ATPASE IIB-RELATED (PTHR24092:SF50)	primary active transporter(PC00068)	Homo sapiens	vesicle budding from membrane(GO:0006900);phospholipid translocation(GO:0045332);retrograde vesicle-mediated transport, Golgi to endoplasmic reticulum(GO:0006890);membrane invagination(GO:0010324);endocytosis(GO:0006897)
20611	chr19:39505026-39505187	chr19	39505026	39505187	161	FBXO27	2	-	HUMAN|HGNC=18753|UniProtKB=Q8NI29	FBXO27	F-box only protein 27;FBXO27;ortholog	F-BOX ONLY PROTEIN 27 (PTHR12125:SF9)		Homo sapiens	glycoprotein metabolic process(GO:0009100);carbohydrate derivative catabolic process(GO:1901136);SCF-dependent proteasomal ubiquitin-dependent protein catabolic process(GO:0031146);ubiquitin-dependent ERAD pathway(GO:0030433)
21294	chr20:39609400-39609561	chr20	39609400	39609561	161	.		.
21993	chr22:50453551-50453712	chr22	50453551	50453712	161	TTLL8	13	-	HUMAN|HGNC=34000|UniProtKB=A6PVC2	TTLL8	Protein monoglycylase TTLL8;TTLL8;ortholog	PROTEIN MONOGLYCYLASE TTLL8 (PTHR45870:SF3)		Homo sapiens
353	chr1:40230520-40230680	chr1	40230520	40230680	160	BMP8B		-	HUMAN|HGNC=1075|UniProtKB=P34820	BMP8B	Bone morphogenetic protein 8B;BMP8B;ortholog	BONE MORPHOGENETIC PROTEIN 8A-RELATED (PTHR11848:SF119)	growth factor(PC00112)	Homo sapiens	positive regulation of protein phosphorylation(GO:0001934);transmembrane receptor protein serine/threonine kinase signaling pathway(GO:0007178);positive regulation of signal transduction(GO:0009967);protein phosphorylation(GO:0006468);regulation of transmembrane receptor protein serine/threonine kinase signaling pathway(GO:0090092)	TGF-beta signaling pathway->Transforming growth factor beta;;
462	chr1:46744376-46744536	chr1	46744376	46744536	160	LRRC41	10	-	HUMAN|HGNC=16917|UniProtKB=Q15345	LRRC41	Leucine-rich repeat-containing protein 41;LRRC41;ortholog	LEUCINE-RICH REPEAT-CONTAINING PROTEIN 41 (PTHR15354:SF1)		Homo sapiens
4637	chr4:2260624-2260784	chr4	2260624	2260784	160	MXD4		-	HUMAN|HGNC=13906|UniProtKB=Q14582	MXD4	Max dimerization protein 4;MXD4;ortholog	MAX DIMERIZATION PROTEIN 4 (PTHR11969:SF4)	basic helix-loop-helix transcription factor(PC00055)	Homo sapiens	transcription by RNA polymerase II(GO:0006366);regulation of transcription by RNA polymerase II(GO:0006357)
6543	chr5:159492283-159492443	chr5	159492283	159492443	160	TTC1	8	+	HUMAN|HGNC=12391|UniProtKB=Q99614	TTC1	Tetratricopeptide repeat protein 1;TTC1;ortholog	TETRATRICOPEPTIDE REPEAT PROTEIN 1 (PTHR46014:SF1)		Homo sapiens
11481	chr11:72295357-72295517	chr11	72295357	72295517	160	PDE2A		-	HUMAN|HGNC=8777|UniProtKB=O00408	PDE2A	cGMP-dependent 3',5'-cyclic phosphodiesterase;PDE2A;ortholog	PDEASE DOMAIN-CONTAINING PROTEIN (PTHR11347:SF102)	phosphodiesterase(PC00185)	Homo sapiens	cGMP-mediated signaling(GO:0019934);cyclic nucleotide metabolic process(GO:0009187);positive regulation of gene expression(GO:0010628);purine ribonucleotide catabolic process(GO:0009154);gene expression(GO:0010467);regulation of mitochondrion organization(GO:0010821);negative regulation of cAMP-mediated signaling(GO:0043951);cAMP-mediated signaling(GO:0019933);mitochondrion organization(GO:000700…
16121	chr16:2303737-2303897	chr16	2303737	2303897	160	AC009065.1	1	+
17439	chr17:27064532-27064692	chr17	27064532	27064692	160	NEK8		+	HUMAN|HGNC=18591|UniProtKB=Q8TD19	NEK8,NEK9	Serine/threonine-protein kinase Nek9;NEK9;ortholog	SERINE/THREONINE-PROTEIN KINASE NEK9 (PTHR44535:SF1)		Homo sapiens
20933	chr19:51537680-51537840	chr19	51537680	51537840	160	KLK12		-	HUMAN|HGNC=6360|UniProtKB=Q9UKR0	KLK12	Kallikrein-12;KLK12;ortholog	KALLIKREIN-12 (PTHR24271:SF63)	serine protease(PC00203)	Homo sapiens
1675	chr2:3488490-3488649	chr2	3488490	3488649	159	TRAPPC12	3	+	HUMAN|HGNC=24284|UniProtKB=Q8WVT3	TRAPPC12	Trafficking protein particle complex subunit 12;TRAPPC12;ortholog	TRAFFICKING PROTEIN PARTICLE COMPLEX SUBUNIT 12 (PTHR21581:SF6)	serine protease(PC00203)	Homo sapiens
1762	chr2:24401979-24402138	chr2	24401979	24402138	159	FAM228A		+	HUMAN|HGNC=34418|UniProtKB=Q86W67	FAM228A	Protein FAM228A;FAM228A;ortholog	PROTEIN FAM228A (PTHR28584:SF2)		Homo sapiens
2474	chr2:114354247-114354406	chr2	114354247	114354406	159	WASH2P	5	+	HUMAN|HGNC=33145|UniProtKB=Q6VEQ5	WASH2P	WAS protein family homolog 2;WASH2P;ortholog	WAS PROTEIN FAMILY HOMOLOG 2-RELATED (PTHR23331:SF2)		Homo sapiens
2667	chr2:171786250-171786409	chr2	171786250	171786409	159	GORASP2		+	HUMAN|HGNC=17500|UniProtKB=Q9H8Y8	GORASP2	Golgi reassembly-stacking protein 2;GORASP2;ortholog	GOLGI REASSEMBLY-STACKING PROTEIN 2 (PTHR12893:SF1)		Homo sapiens	Golgi organization(GO:0007030)
3062	chr2:233201019-233201178	chr2	233201019	233201178	159	DIS3L2		+	HUMAN|HGNC=28648|UniProtKB=Q8IYB7	DIS3L2	DIS3-like exonuclease 2;DIS3L2;ortholog	DIS3-LIKE EXONUCLEASE 2 (PTHR23355:SF9)	exoribonuclease(PC00099)	Homo sapiens
4087	chr3:62516328-62516487	chr3	62516328	62516487	159	CADPS		-	HUMAN|HGNC=1426|UniProtKB=Q9ULU8	CADPS	Calcium-dependent secretion activator 1;CADPS;ortholog	CALCIUM-DEPENDENT SECRETION ACTIVATOR 1 (PTHR12166:SF6)	membrane trafficking regulatory protein(PC00151)	Homo sapiens	vesicle fusion to plasma membrane(GO:0099500);positive regulation of exocytosis(GO:0045921)
4881	chr4:77211054-77211213	chr4	77211054	77211213	159	FAM47E-STBD1		+
7265	chr6:135521553-135521712	chr6	135521553	135521712	159	MYB		+	HUMAN|HGNC=7545|UniProtKB=P10242	MYB	Transcriptional activator Myb;MYB;ortholog	TRANSCRIPTIONAL ACTIVATOR MYB (PTHR45614:SF5)		Homo sapiens	mitotic nuclear division(GO:0140014);transcription by RNA polymerase II(GO:0006366);positive regulation of transcription by RNA polymerase II(GO:0045944)
8159	chr7:140395826-140395985	chr7	140395826	140395985	159	ADCK2	8	+	HUMAN|HGNC=19039|UniProtKB=Q7Z695	ADCK2	Uncharacterized aarF domain-containing protein kinase 2;ADCK2;ortholog	ABC1 DOMAIN-CONTAINING PROTEIN (PTHR45890:SF1)		Homo sapiens
8584	chr8:48962819-48962978	chr8	48962819	48962978	159	UBE2V2		+	HUMAN|HGNC=12495|UniProtKB=Q15819	UBE2V2	Ubiquitin-conjugating enzyme E2 variant 2;UBE2V2;ortholog	UBIQUITIN-CONJUGATING ENZYME E2 VARIANT 2 (PTHR24068:SF177)	ubiquitin-protein ligase(PC00234)	Homo sapiens	protein K63-linked ubiquitination(GO:0070534);postreplication repair(GO:0006301)	Ubiquitin proteasome pathway->Ubiquitin-conjugating enzyme E2;;
9385	chr9:134494437-134494596	chr9	134494437	134494596	159	RAPGEF1		-	HUMAN|HGNC=4568|UniProtKB=Q13905	RAPGEF1	Rap guanine nucleotide exchange factor 1;RAPGEF1;ortholog	RAP GUANINE NUCLEOTIDE EXCHANGE FACTOR 1 (PTHR23113:SF224)	guanyl-nucleotide exchange factor(PC00113)	Homo sapiens		PDGF signaling pathway->Son of sevenless;;Integrin signalling pathway->CRK SH3 domain-binding guanine nucleotide-releasing factor;;EGF receptor signaling pathway->Son of sevenless;;;;
9728	chr10:11784745-11784904	chr10	11784745	11784904	159	ECHDC3		+	HUMAN|HGNC=23489|UniProtKB=Q96DC8	ECHDC3	Enoyl-CoA hydratase domain-containing protein 3, mitochondrial;ECHDC3;ortholog	ENOYL-COA HYDRATASE DOMAIN-CONTAINING PROTEIN 3, MITOCHONDRIAL (PTHR43602:SF1)		Homo sapiens
11214	chr11:61579291-61579450	chr11	61579291	61579450	159	FADS1		-	HUMAN|HGNC=3574|UniProtKB=O60427	FADS1	Acyl-CoA (8-3)-desaturase;FADS1;ortholog	ACYL-COA (8-3)-DESATURASE (PTHR19353:SF57)		Homo sapiens
12081	chr12:31301748-31301907	chr12	31301748	31301907	159	RP11-551L14.1	10	-
13928	chr14:19560717-19560876	chr14	19560717	19560876	159	POTEG		+	HUMAN|HGNC=33896|UniProtKB=Q6S5H5	POTEG	POTE ankyrin domain family member G;POTEG;ortholog	POTE ANKYRIN DOMAIN FAMILY MEMBER E-RELATED (PTHR24118:SF94)	membrane traffic protein(PC00150)	Homo sapiens
13932	chr14:20012786-20012945	chr14	20012786	20012945	159	POTEM		-	HUMAN|HGNC=37096|UniProtKB=A6NI47	POTEM	Putative POTE ankyrin domain family member M;POTEM;ortholog	POTE ANKYRIN DOMAIN FAMILY MEMBER E-RELATED (PTHR24118:SF94)	membrane traffic protein(PC00150)	Homo sapiens
14123	chr14:24649301-24649460	chr14	24649301	24649460	159	REC8	20	+	HUMAN|HGNC=16879|UniProtKB=O95072	REC8	Meiotic recombination protein REC8 homolog;REC8;ortholog	MEIOTIC RECOMBINATION PROTEIN REC8 HOMOLOG (PTHR12585:SF27)		Homo sapiens	meiotic sister chromatid segregation(GO:0045144);cellular component assembly(GO:0022607);mitotic sister chromatid cohesion(GO:0007064);double-strand break repair via homologous recombination(GO:0000724);meiotic telophase I(GO:0007134);homologous chromosome pairing at meiosis(GO:0007129)
14290	chr14:59977147-59977306	chr14	59977147	59977306	159	CCDC175		-	HUMAN|HGNC=19847|UniProtKB=P0C221	CCDC175	Coiled-coil domain-containing protein 175;CCDC175;ortholog	COILED-COIL DOMAIN-CONTAINING PROTEIN 175 (PTHR35347:SF1)		Homo sapiens
14311	chr14:63757743-63757902	chr14	63757743	63757902	159	RHOJ	5	+	HUMAN|HGNC=688|UniProtKB=Q9H4E5	RHOJ	Rho-related GTP-binding protein RhoJ;RHOJ;ortholog	RHO-RELATED GTP-BINDING PROTEIN RHOJ (PTHR24072:SF17)	small GTPase(PC00208)	Homo sapiens	vesicle budding from membrane(GO:0006900);cell projection assembly(GO:0030031);membrane invagination(GO:0010324);Rho protein signal transduction(GO:0007266);endocytosis(GO:0006897);cell migration(GO:0016477)	Axon guidance mediated by Slit/Robo->Ras homologue gene family, member A;;Cytoskeletal regulation by Rho GTPase->Ras homologue gene family;;Huntington disease->Ras-related C3 botulinum toxin substrate;;EGF receptor signaling pathway->Ras-related C3 botulinum toxin substrate;;;;;
14456	chr14:89303251-89303410	chr14	89303251	89303410	159	TTC8		+	HUMAN|HGNC=20087|UniProtKB=Q8TAM2	TTC8	Tetratricopeptide repeat protein 8;TTC8;ortholog	TETRATRICOPEPTIDE REPEAT PROTEIN 8 (PTHR44177:SF1)		Homo sapiens	intraciliary transport involved in cilium assembly(GO:0035735);non-motile cilium assembly(GO:1905515);vesicle targeting, trans-Golgi to periciliary membrane compartment(GO:0097712);axoneme assembly(GO:0035082);ciliary transition zone assembly(GO:1905349);protein localization to cilium(GO:0061512)
14591	chr14:105196070-105196229	chr14	105196070	105196229	159	ADSSL1		+
16641	chr16:49314953-49315112	chr16	49314953	49315112	159	CBLN1		-	HUMAN|HGNC=1543|UniProtKB=P23435	CBLN1	Cerebellin-1;CBLN1;ortholog	CEREBELLIN-1 (PTHR22923:SF5)		Homo sapiens
16925	chr16:82738666-82738825	chr16	82738666	82738825	159	CDH13		+	HUMAN|HGNC=1753|UniProtKB=P55290	CDH13	Cadherin-13;CDH13;ortholog	CADHERIN-13 (PTHR24027:SF80)	cadherin(PC00057)	Homo sapiens	cell-cell junction assembly(GO:0007043);cell morphogenesis(GO:0000902);sprouting angiogenesis(GO:0002040);homophilic cell adhesion via plasma membrane adhesion molecules(GO:0007156)	Cadherin signaling pathway->Cadherin;;Wnt signaling pathway->Cadherin;;;
16963	chr16:87741519-87741678	chr16	87741519	87741678	159	KLHDC4	11	-	HUMAN|HGNC=25272|UniProtKB=Q8TBB5	KLHDC4	Kelch domain-containing protein 4;KLHDC4;ortholog	KELCH DOMAIN-CONTAINING PROTEIN 4 (PTHR46063:SF1)		Homo sapiens
17337	chr17:17104771-17104930	chr17	17104771	17104930	159	MPRIP	5	+	HUMAN|HGNC=30321|UniProtKB=Q6WCQ1	MPRIP	Myosin phosphatase Rho-interacting protein;MPRIP;ortholog	MYOSIN PHOSPHATASE RHO-INTERACTING PROTEIN (PTHR17271:SF9)	actin or actin-binding cytoskeletal protein(PC00041)	Homo sapiens	actin filament organization(GO:0007015)
18625	chr17:74076820-74076979	chr17	74076820	74076979	159	ZACN		+	HUMAN|HGNC=29504|UniProtKB=Q401N2	ZACN	Zinc-activated ligand-gated ion channel;ZACN;ortholog	ZINC-ACTIVATED LIGAND-GATED ION CHANNEL (PTHR18945:SF786)	ligand-gated ion channel(PC00141)	Homo sapiens	regulation of membrane potential(GO:0042391);signal transduction(GO:0007165);ion transmembrane transport(GO:0034220);chemical synaptic transmission(GO:0007268);nervous system process(GO:0050877)
20936	chr19:51632056-51632215	chr19	51632056	51632215	159	SIGLEC9		+	HUMAN|HGNC=10878|UniProtKB=Q9Y336	SIGLEC9	Sialic acid-binding Ig-like lectin 9;SIGLEC9;ortholog	SIALIC ACID-BINDING IG-LIKE LECTIN 9 (PTHR12035:SF117)	immunoglobulin superfamily cell adhesion molecule(PC00125)	Homo sapiens	cell adhesion(GO:0007155)
1187	chr1:186344160-186344318	chr1	186344160	186344318	158	TPR	1	-	HUMAN|HGNC=12017|UniProtKB=P12270	TPR,AL596220	Nucleoprotein TPR;TPR;ortholog	NUCLEOPROTEIN TPR (PTHR18898:SF2)	primary active transporter(PC00068)	Homo sapiens	mRNA export from nucleus(GO:0006406)	Nicotinic acetylcholine receptor signaling pathway->Myosin;;
2880	chr2:201325560-201325718	chr2	201325560	201325718	158	SPATS2L		+	HUMAN|HGNC=24574|UniProtKB=Q9NUQ6	SPATS2L	SPATS2-like protein;SPATS2L;ortholog	SPATS2-LIKE PROTEIN (PTHR15623:SF8)		Homo sapiens
7181	chr6:109520735-109520893	chr6	109520735	109520893	158	C6orf183	8	+
8363	chr8:7300396-7300554	chr8	7300396	7300554	158	SPAG11B	3	-	HUMAN|HGNC=14534|UniProtKB=Q08648	SPAG11B	Sperm-associated antigen 11B;SPAG11B;ortholog	SPERM-ASSOCIATED ANTIGEN 11A-RELATED (PTHR14081:SF1)		Homo sapiens	antimicrobial humoral immune response mediated by antimicrobial peptide(GO:0061844)
8366	chr8:7726040-7726198	chr8	7726040	7726198	158	SPAG11A	3	+	HUMAN|HGNC=33342|UniProtKB=Q6PDA7	SPAG11A	Sperm-associated antigen 11A;SPAG11A;ortholog	SPERM-ASSOCIATED ANTIGEN 11A-RELATED (PTHR14081:SF1)		Homo sapiens	antimicrobial humoral immune response mediated by antimicrobial peptide(GO:0061844)
8846	chr8:135686973-135687131	chr8	135686973	135687131	158	ZFAT		-	HUMAN|HGNC=19899|UniProtKB=Q9P243	ZFAT	Zinc finger protein ZFAT;ZFAT;ortholog	ZINC FINGER PROTEIN ZFAT (PTHR24388:SF73)	C2H2 zinc finger transcription factor(PC00248)	Homo sapiens	transcription, DNA-templated(GO:0006351);regulation of transcription, DNA-templated(GO:0006355)
8886	chr8:144645074-144645232	chr8	144645074	144645232	158	GSDMD	12	+	HUMAN|HGNC=25697|UniProtKB=P57764	GSDMD	Gasdermin-D;GSDMD;ortholog	GASDERMIN-D (PTHR16399:SF15)		Homo sapiens	defense response to bacterium(GO:0042742);programmed cell death(GO:0012501)
9797	chr10:28900183-28900341	chr10	28900183	28900341	158	WAC		+	HUMAN|HGNC=17327|UniProtKB=Q9BTA9	WAC	WW domain-containing adapter protein with coiled-coil;WAC;ortholog	WW DOMAIN-CONTAINING ADAPTER PROTEIN WITH COILED-COIL (PTHR15911:SF6)	scaffold/adaptor protein(PC00226)	Homo sapiens
14500	chr14:93170434-93170592	chr14	93170434	93170592	158	LGMN	14	-	HUMAN|HGNC=9472|UniProtKB=Q99538	LGMN	Legumain;LGMN;ortholog	LEGUMAIN (PTHR12000:SF38)	cysteine protease(PC00081)	Homo sapiens	vacuolar protein processing(GO:0006624);proteolysis involved in cellular protein catabolic process(GO:0051603)
14616	chr14:106303777-106303935	chr14	106303777	106303935	158	IGHD	6	-	HUMAN|HGNC=5480|UniProtKB=P01880	IGHD	Immunoglobulin heavy constant delta;IGHD;ortholog	IMMUNOGLOBULIN HEAVY CONSTANT DELTA (PTHR23266:SF99)	immunoglobulin(PC00123)	Homo sapiens	cell recognition(GO:0008037);adaptive immune response based on somatic recombination of immune receptors built from immunoglobulin superfamily domains(GO:0002460);B cell activation(GO:0042113);endocytosis(GO:0006897);defense response to bacterium(GO:0042742);complement activation(GO:0006956);vesicle budding from membrane(GO:0006900);lymphocyte mediated immunity(GO:0002449);innate immune response(…
17130	chr17:6297012-6297170	chr17	6297012	6297170	158	AIPL1	3	-	HUMAN|HGNC=359|UniProtKB=Q9NZN9	AIPL1	Aryl-hydrocarbon-interacting protein-like 1;AIPL1;ortholog	ARYL-HYDROCARBON-INTERACTING PROTEIN-LIKE 1 (PTHR11242:SF2)	chaperone(PC00072)	Homo sapiens
17182	chr17:7490869-7491027	chr17	7490869	7491027	158	MPDU1	7	+	HUMAN|HGNC=7207|UniProtKB=O75352	MPDU1	Mannose-P-dolichol utilization defect 1 protein;MPDU1;ortholog	MANNOSE-P-DOLICHOL UTILIZATION DEFECT 1 PROTEIN (PTHR12226:SF2)		Homo sapiens
18565	chr17:72954077-72954235	chr17	72954077	72954235	158	HID1		-	HUMAN|HGNC=15736|UniProtKB=Q8IV36	DMC1,HID1	Protein HID1;HID1;ortholog	PROTEIN HID1 (PTHR21575:SF12)		Homo sapiens
20211	chr19:21737711-21737869	chr19	21737711	21737869	158	ZNF429	6	+	HUMAN|HGNC=20817|UniProtKB=Q86V71	ZNF429	Zinc finger protein 429;ZNF429;ortholog	ZINC FINGER PROTEIN 429-RELATED (PTHR24377:SF938)		Homo sapiens	transcription by RNA polymerase II(GO:0006366);regulation of transcription by RNA polymerase II(GO:0006357)
20712	chr19:43697810-43697968	chr19	43697810	43697968	158	PSG4		-	HUMAN|HGNC=9521|UniProtKB=Q00888	PSG4	Pregnancy-specific beta-1-glycoprotein 4;PSG4;ortholog	PREGNANCY-SPECIFIC BETA-1-GLYCOPROTEIN 4-RELATED (PTHR44427:SF17)		Homo sapiens
20789	chr19:47683402-47683560	chr19	47683402	47683560	158	SAE1		+	HUMAN|HGNC=30660|UniProtKB=Q9UBE0	SAE1	SUMO-activating enzyme subunit 1;SAE1;ortholog	SUMO-ACTIVATING ENZYME SUBUNIT 1 (PTHR10953:SF201)	ubiquitin-protein ligase(PC00234)	Homo sapiens	protein sumoylation(GO:0016925)	Ubiquitin proteasome pathway->Ubiquitin activating enzyme E1;;
2195	chr2:61413475-61413632	chr2	61413475	61413632	157	AHSA2	5	+	HUMAN|HGNC=20437|UniProtKB=Q719I0	AHSA2	Putative activator of 90 kDa heat shock protein ATPase homolog 2;AHSA2P;ortholog	ACTIVATOR OF 90 KDA HEAT SHOCK PROTEIN ATPASE HOMOLOG 2-RELATED (PTHR13009:SF4)	chaperone(PC00072)	Homo sapiens	positive regulation of hydrolase activity(GO:0051345);protein folding(GO:0006457)
8171	chr7:142636439-142636596	chr7	142636439	142636596	157	C7orf34	1	+	HUMAN|HGNC=21750|UniProtKB=Q96L11	C7orf34	LLLL and CFNLAS motif-containing protein 1;LLCFC1;ortholog	LLLL AND CFNLAS MOTIF-CONTAINING PROTEIN 1 (PTHR37348:SF1)		Homo sapiens
11540	chr11:75848237-75848394	chr11	75848237	75848394	157	UVRAG		+	HUMAN|HGNC=12640|UniProtKB=Q9P2Y5	UVRAG	UV radiation resistance-associated gene protein;UVRAG;ortholog	UV RADIATION RESISTANCE-ASSOCIATED GENE PROTEIN (PTHR15157:SF5)		Homo sapiens	vesicle fusion(GO:0006906);cellular protein-containing complex assembly(GO:0034622)
11700	chr11:113238908-113239065	chr11	113238908	113239065	157	TTC12	22	+	HUMAN|HGNC=23700|UniProtKB=Q9H892	TTC12	Tetratricopeptide repeat protein 12;TTC12;ortholog	TETRATRICOPEPTIDE REPEAT PROTEIN 12 (PTHR46540:SF1)		Homo sapiens
12067	chr12:31282652-31282809	chr12	31282652	31282809	157	RP11-551L14.1	24	-
12088	chr12:31353356-31353513	chr12	31353356	31353513	157	RP11-551L14.1	3	-
12659	chr12:110004815-110004972	chr12	110004815	110004972	157	MMAB		-	HUMAN|HGNC=19331|UniProtKB=Q96EY8	MMAB	Corrinoid adenosyltransferase;MMAB;ortholog	CORRINOID ADENOSYLTRANSFERASE (PTHR12213:SF0)	dehydrogenase(PC00092)	Homo sapiens
12751	chr12:113863468-113863625	chr12	113863468	113863625	157	SDS	2	-	HUMAN|HGNC=10691|UniProtKB=P20132	SDS	L-serine dehydratase/L-threonine deaminase;SDS;ortholog	L-SERINE DEHYDRATASE/L-THREONINE DEAMINASE (PTHR48078:SF8)	dehydratase(PC00091)	Homo sapiens	alpha-amino acid metabolic process(GO:1901605);cellular amino acid catabolic process(GO:0009063)
18331	chr17:48277308-48277465	chr17	48277308	48277465	157	COL1A1		-	HUMAN|HGNC=2197|UniProtKB=P02452	COL1A1	Collagen alpha-1(I) chain;COL1A1;ortholog	COLLAGEN ALPHA-1(I) CHAIN (PTHR24023:SF569)	extracellular matrix structural protein(PC00103)	Homo sapiens	extracellular matrix organization(GO:0030198)	Integrin signalling pathway->Collagen;;
20180	chr19:19636833-19636990	chr19	19636833	19636990	157	NDUFA13		+	HUMAN|HGNC=17194|UniProtKB=Q9P0J0	NDUFA13	NADH dehydrogenase [ubiquinone] 1 alpha subcomplex subunit 13;NDUFA13;ortholog	NADH DEHYDROGENASE [UBIQUINONE] 1 ALPHA SUBCOMPLEX SUBUNIT 13 (PTHR12966:SF0)	dehydrogenase(PC00092)	Homo sapiens
1029	chr1:159810500-159810656	chr1	159810500	159810656	156	C1orf204	4	-	HUMAN|HGNC=32063|UniProtKB=P0DPA2	C1orf204	V-set and immunoglobulin domain-containing protein 8;VSIG8;ortholog	V-SET AND IMMUNOGLOBULIN DOMAIN-CONTAINING PROTEIN 8 (PTHR45166:SF1)	immunoglobulin receptor superfamily(PC00124)	Homo sapiens
3884	chr3:40498965-40499121	chr3	40498965	40499121	156	RPL14		+	HUMAN|HGNC=10305|UniProtKB=P50914	RPL14	60S ribosomal protein L14;RPL14;ortholog	60S RIBOSOMAL PROTEIN L14 (PTHR11127:SF4)	ribosomal protein(PC00202)	Homo sapiens	ribosomal large subunit biogenesis(GO:0042273)
4763	chr4:37868282-37868438	chr4	37868282	37868438	156	.		.
7195	chr6:109586003-109586159	chr6	109586003	109586159	156	C6orf183	8	+
8741	chr8:99735041-99735197	chr8	99735041	99735197	156	STK3		-	HUMAN|HGNC=11406|UniProtKB=Q13188	STK3	Serine/threonine-protein kinase 3;STK3;ortholog	SERINE/THREONINE-PROTEIN KINASE 3 (PTHR48015:SF23)	non-receptor serine/threonine protein kinase(PC00167)	Homo sapiens	MAPK cascade(GO:0000165);stress-activated protein kinase signaling cascade(GO:0031098);neuron projection morphogenesis(GO:0048812);activation of protein kinase activity(GO:0032147)
8790	chr8:120757120-120757276	chr8	120757120	120757276	156	TAF2		-	HUMAN|HGNC=11536|UniProtKB=Q6P1X5	TAF2	Transcription initiation factor TFIID subunit 2;TAF2;ortholog	TRANSCRIPTION INITIATION FACTOR TFIID SUBUNIT 2 (PTHR15137:SF9)	general transcription factor(PC00259)	Homo sapiens	transcription initiation from RNA polymerase II promoter(GO:0006367)	General transcription regulation->TBP-associated factors;;Transcription regulation by bZIP transcription factor->TBP-associated factors;;;
9098	chr9:91606610-91606766	chr9	91606610	91606766	156	S1PR3		+	HUMAN|HGNC=3167|UniProtKB=Q99500	S1PR3	Sphingosine 1-phosphate receptor 3;S1PR3;ortholog	SPHINGOSINE 1-PHOSPHATE RECEPTOR 3 (PTHR22750:SF24)	G-protein coupled receptor(PC00021)	Homo sapiens	regulation of cAMP-mediated signaling(GO:0043949);regulation of adenylate cyclase activity(GO:0045761);metabolic process(GO:0008152);regulation of metabolic process(GO:0019222);adenylate cyclase-activating G protein-coupled receptor signaling pathway(GO:0007189);activation of adenylate cyclase activity(GO:0007190)
10721	chr11:8721403-8721559	chr11	8721403	8721559	156	ST5		-
10748	chr11:10515090-10515246	chr11	10515090	10515246	156	AMPD3		+	HUMAN|HGNC=470|UniProtKB=Q01432	AMPD3	AMP deaminase 3;AMPD3;ortholog	AMP DEAMINASE 3 (PTHR11359:SF2)	deaminase(PC00088)	Homo sapiens	purine ribonucleotide biosynthetic process(GO:0009152);IMP metabolic process(GO:0046040);AMP metabolic process(GO:0046033)	Purine metabolism->5'-AMP Deaminase;;
11252	chr11:63636225-63636381	chr11	63636225	63636381	156	MARK2		+	HUMAN|HGNC=3332|UniProtKB=Q7KZI7	MARK2	Serine/threonine-protein kinase MARK2;MARK2;ortholog	SERINE/THREONINE-PROTEIN KINASE MARK2 (PTHR24346:SF56)	non-receptor serine/threonine protein kinase(PC00167)	Homo sapiens	microtubule cytoskeleton organization(GO:0000226);intracellular signal transduction(GO:0035556)
11501	chr11:72533366-72533522	chr11	72533366	72533522	156	ATG16L2		+	HUMAN|HGNC=25464|UniProtKB=Q8NAA4	ATG16L2	Protein Atg16l2;ATG16L2;ortholog	PROTEIN ATG16L2 (PTHR19878:SF7)		Homo sapiens	autophagosome assembly(GO:0000045);interspecies interaction between organisms(GO:0044419);proteolysis(GO:0006508)
11867	chr12:6439607-6439763	chr12	6439607	6439763	156	TNFRSF1A		-	HUMAN|HGNC=11916|UniProtKB=P19438	TNFRSF1A	Tumor necrosis factor receptor superfamily member 1A;TNFRSF1A;ortholog	TUMOR NECROSIS FACTOR RECEPTOR SUPERFAMILY MEMBER 1A (PTHR46861:SF1)	transmembrane signal receptor(PC00197)	Homo sapiens	inflammatory response(GO:0006954)	Apoptosis signaling pathway->Tumor necrosis factor receptor 1;;
12455	chr12:66849966-66850122	chr12	66849966	66850122	156	GRIP1		-	HUMAN|HGNC=18708|UniProtKB=Q9Y3R0	GRIP1	Glutamate receptor-interacting protein 1;GRIP1;ortholog	GLUTAMATE RECEPTOR-INTERACTING PROTEIN 1 (PTHR46227:SF3)		Homo sapiens	retrograde transport, endosome to plasma membrane(GO:1990126);neurotransmitter receptor transport to postsynaptic membrane(GO:0098969);intracellular protein transport(GO:0006886);protein localization to plasma membrane(GO:0072659)
12948	chr13:28519396-28519552	chr13	28519396	28519552	156	ATP5EP2	1	+
14570	chr14:103957288-103957444	chr14	103957288	103957444	156	MARK3		+	HUMAN|HGNC=6897|UniProtKB=P27448	MARK3	MAP/microtubule affinity-regulating kinase 3;MARK3;ortholog	MAP/MICROTUBULE AFFINITY-REGULATING KINASE 3 (PTHR24346:SF1)	non-receptor serine/threonine protein kinase(PC00167)	Homo sapiens	microtubule cytoskeleton organization(GO:0000226);intracellular signal transduction(GO:0035556)
14655	chr15:23265140-23265296	chr15	23265140	23265296	156	GOLGA8I	18	+
14920	chr15:45462524-45462680	chr15	45462524	45462680	156	SHF		-	HUMAN|HGNC=25116|UniProtKB=Q7M4L6	SHF	SH2 domain-containing adapter protein F;SHF;ortholog	SH2 DOMAIN-CONTAINING ADAPTER PROTEIN F (PTHR15127:SF28)		Homo sapiens
15728	chr16:822889-823045	chr16	822889	823045	156	MSLNL	11	-	HUMAN|HGNC=14170|UniProtKB=Q96KJ4	MSLNL	Mesothelin-like protein;MSLNL;ortholog	MESOTHELIN-LIKE PROTEIN (PTHR23412:SF15)	cell adhesion molecule(PC00069)	Homo sapiens	cell-matrix adhesion(GO:0007160)
15793	chr16:2043441-2043597	chr16	2043441	2043597	156	SYNGR3	4	+	HUMAN|HGNC=11501|UniProtKB=O43761	SYNGR3	Synaptogyrin-3;SYNGR3;ortholog	SYNAPTOGYRIN-3 (PTHR10838:SF8)	membrane trafficking regulatory protein(PC00151)	Homo sapiens
16930	chr16:83841726-83841882	chr16	83841726	83841882	156	HSBP1		+	HUMAN|HGNC=5203|UniProtKB=O75506	HSBP1	Heat shock factor-binding protein 1;HSBP1;ortholog	HEAT SHOCK FACTOR-BINDING PROTEIN 1 (PTHR19424:SF3)		Homo sapiens	cellular response to heat(GO:0034605)
20686	chr19:42432982-42433138	chr19	42432982	42433138	156	ARHGEF1	20	+	HUMAN|HGNC=681|UniProtKB=Q92888	ARHGEF1	Rho guanine nucleotide exchange factor 1;ARHGEF1;ortholog	RHO GUANINE NUCLEOTIDE EXCHANGE FACTOR 1 (PTHR45872:SF4)	guanyl-nucleotide exchange factor(PC00113)	Homo sapiens		Heterotrimeric G-protein signaling pathway-Gq alpha and Go alpha mediated pathway->Rho guanine nucleotide exchange factor;;Cytoskeletal regulation by Rho GTPase->Rho guanine nucleotide exchange factors;;Axon guidance mediated by semaphorins->Rho guanine nucleotide exchange factor;;;;
22306	chrX:115945161-115945317	chrX	115945161	115945317	156	.		.
22387	chrX:153814628-153814784	chrX	153814628	153814784	156	CTAG1A	2	+	HUMAN|HGNC=24198|UniProtKB=P78358	CTAG1A,CTAG1B	Cancer/testis antigen 1;CTAG1B;ortholog	CANCER/TESTIS ANTIGEN 1 (PTHR31283:SF4)		Homo sapiens	transcription by RNA polymerase II(GO:0006366);positive regulation of transcription by RNA polymerase II(GO:0045944);tRNA threonylcarbamoyladenosine metabolic process(GO:0070525)
458	chr1:46383050-46383205	chr1	46383050	46383205	155	MAST2		+	HUMAN|HGNC=19035|UniProtKB=Q6P0Q8	MAST2	Microtubule-associated serine/threonine-protein kinase 2;MAST2;ortholog	MICROTUBULE-ASSOCIATED SERINE/THREONINE-PROTEIN KINASE 2 (PTHR24356:SF136)	non-receptor serine/threonine protein kinase(PC00167)	Homo sapiens	peptidyl-serine phosphorylation(GO:0018105);intracellular signal transduction(GO:0035556)
3059	chr2:232673130-232673285	chr2	232673130	232673285	155	COPS7B	7	+	HUMAN|HGNC=16760|UniProtKB=Q9H9Q2	COPS7B	COP9 signalosome complex subunit 7b;COPS7B;ortholog	COP9 SIGNALOSOME COMPLEX SUBUNIT 7B (PTHR15350:SF8)		Homo sapiens
4179	chr3:112328928-112329083	chr3	112328928	112329083	155	CCDC80		-	HUMAN|HGNC=30649|UniProtKB=Q76M96	CCDC80	Coiled-coil domain-containing protein 80;CCDC80;ortholog	COILED-COIL DOMAIN-CONTAINING PROTEIN 80 (PTHR46792:SF2)		Homo sapiens
4592	chr3:197879236-197879391	chr3	197879236	197879391	155	FAM157A	1	+	HUMAN|HGNC=34079|UniProtKB=C9JC47	FAM157A	Putative protein FAM157A;FAM157A;ortholog			Homo sapiens
6356	chr5:131792703-131792858	chr5	131792703	131792858	155	C5orf56		+
6794	chr6:9977646-9977801	chr6	9977646	9977801	155	OFCC1		-	HUMAN|HGNC=21017|UniProtKB=Q8IZS5	OFCC1	Orofacial cleft 1 candidate gene 1 protein;OFCC1;ortholog			Homo sapiens
8354	chr8:1628713-1628868	chr8	1628713	1628868	155	DLGAP2		+	HUMAN|HGNC=2906|UniProtKB=Q9P1A6	DLGAP2	Disks large-associated protein 2;DLGAP2;ortholog	DISKS LARGE-ASSOCIATED PROTEIN 2 (PTHR12353:SF3)	scaffold/adaptor protein(PC00226)	Homo sapiens	chemical synaptic transmission, postsynaptic(GO:0099565);regulation of neurotransmitter receptor activity(GO:0099601);modulation of chemical synaptic transmission(GO:0050804);regulation of system process(GO:0044057)
9681	chr9:141106636-141106791	chr9	141106636	141106791	155	FAM157B	1	+	HUMAN|HGNC=34080|UniProtKB=P0CG42	FAM157B	Putative protein FAM157B;FAM157B;ortholog			Homo sapiens
10702	chr11:6416354-6416509	chr11	6416354	6416509	155	APBB1	14	-	HUMAN|HGNC=581|UniProtKB=O00213	APBB1	Amyloid-beta A4 precursor protein-binding family B member 1;APBB1;ortholog	AMYLOID-BETA A4 PRECURSOR PROTEIN-BINDING FAMILY B MEMBER 1 (PTHR14058:SF5)		Homo sapiens	transcription, DNA-templated(GO:0006351);regulation of transcription, DNA-templated(GO:0006355)	Alzheimer disease-presenilin pathway->Amyloid precursor binding protein, family B;;Alzheimer disease-amyloid secretase pathway->Amyloid precursor binding protein, family B;;;
12806	chr12:122618534-122618689	chr12	122618534	122618689	155	MLXIP		+	HUMAN|HGNC=17055|UniProtKB=Q9HAP2	MLXIP	MLX-interacting protein;MLXIP;ortholog	MLX-INTERACTING PROTEIN (PTHR15741:SF23)	DNA-binding transcription factor(PC00218)	Homo sapiens	transcription by RNA polymerase II(GO:0006366);regulation of transcription by RNA polymerase II(GO:0006357)
15628	chr15:91303210-91303365	chr15	91303210	91303365	155	BLM		+	HUMAN|HGNC=1058|UniProtKB=P54132	BLM	Bloom syndrome protein;BLM;ortholog	BLOOM SYNDROME PROTEIN (PTHR13710:SF105)	DNA helicase(PC00011)	Homo sapiens	DNA repair(GO:0006281);DNA duplex unwinding(GO:0032508);DNA recombination(GO:0006310)
16922	chr16:82104732-82104887	chr16	82104732	82104887	155	RP11-510J16.5	2	-
16999	chr16:89265820-89265975	chr16	89265820	89265975	155	SLC22A31	4	-	HUMAN|HGNC=27091|UniProtKB=A6NKX4	SLC22A31	Putative solute carrier family 22 member 31;SLC22A31;ortholog	SOLUTE CARRIER FAMILY 22 MEMBER 31-RELATED (PTHR24064:SF196)	secondary carrier transporter(PC00258)	Homo sapiens
19264	chr18:48722781-48722936	chr18	48722781	48722936	155	MEX3C		-	HUMAN|HGNC=28040|UniProtKB=Q5U5Q3	MEX3C	RNA-binding E3 ubiquitin-protein ligase MEX3C;MEX3C;ortholog	RNA-BINDING E3 UBIQUITIN-PROTEIN LIGASE MEX3C (PTHR23285:SF8)	RNA metabolism protein(PC00031)	Homo sapiens
19710	chr19:10305575-10305730	chr19	10305575	10305730	155	DNMT1	1	-	HUMAN|HGNC=2976|UniProtKB=P26358	DNMT1	DNA (cytosine-5)-methyltransferase 1;DNMT1;ortholog	DNA (CYTOSINE-5)-METHYLTRANSFERASE 1 (PTHR10629:SF52)	DNA methyltransferase(PC00013)	Homo sapiens
20996	chr19:54870077-54870232	chr19	54870077	54870232	155	LAIR1		-	HUMAN|HGNC=6477|UniProtKB=Q6GTX8	LAIR1	Leukocyte-associated immunoglobulin-like receptor 1;LAIR1;ortholog	LEUKOCYTE-ASSOCIATED IMMUNOGLOBULIN-LIKE RECEPTOR 1 (PTHR11738:SF154)	immunoglobulin receptor superfamily(PC00124)	Homo sapiens
21186	chr20:20373742-20373897	chr20	20373742	20373897	155	RALGAPA2	40	-	HUMAN|HGNC=16207|UniProtKB=Q2PPJ7	RALGAPA2	Ral GTPase-activating protein subunit alpha-2;RALGAPA2;ortholog	RAL GTPASE-ACTIVATING PROTEIN SUBUNIT ALPHA-2 (PTHR10063:SF2)	GTPase-activating protein(PC00257)	Homo sapiens
21308	chr20:42893199-42893354	chr20	42893199	42893354	155	GDAP1L1		+	HUMAN|HGNC=4213|UniProtKB=Q96MZ0	GDAP1L1	Ganglioside-induced differentiation-associated protein 1-like 1;GDAP1L1;ortholog	GANGLIOSIDE-INDUCED DIFFERENTIATION-ASSOCIATED PROTEIN 1-LIKE 1 (PTHR44188:SF2)		Homo sapiens	protein targeting to mitochondrion(GO:0006626);mitochondrial fusion(GO:0008053);mitochondrial fission(GO:0000266)
21379	chr20:60733843-60733998	chr20	60733843	60733998	155	SS18L1		+	HUMAN|HGNC=15592|UniProtKB=O75177	SS18L1	Calcium-responsive transactivator;SS18L1;ortholog	CALCIUM-RESPONSIVE TRANSACTIVATOR-RELATED (PTHR23107:SF21)	transcription cofactor(PC00217)	Homo sapiens	transcription by RNA polymerase II(GO:0006366);positive regulation of neuron projection development(GO:0010976);positive regulation of transcription by RNA polymerase II(GO:0045944);regulation of dendrite morphogenesis(GO:0048814);dendrite morphogenesis(GO:0048813)
21526	chr21:46389024-46389179	chr21	46389024	46389179	155	FAM207A		+	HUMAN|HGNC=15811|UniProtKB=Q9NSI2	FAM207A	Protein FAM207A;FAM207A;ortholog	PROTEIN FAM207A (PTHR31109:SF2)		Homo sapiens
21991	chr22:49246569-49246724	chr22	49246569	49246724	155	FAM19A5	4	+
756	chr1:110163890-110164044	chr1	110163890	110164044	154	AMPD2		+	HUMAN|HGNC=469|UniProtKB=Q01433	AMPD2	AMP deaminase 2;AMPD2;ortholog	AMP DEAMINASE 2 (PTHR11359:SF3)	deaminase(PC00088)	Homo sapiens	purine ribonucleotide biosynthetic process(GO:0009152);IMP metabolic process(GO:0046040);AMP metabolic process(GO:0046033)
4346	chr3:141708202-141708356	chr3	141708202	141708356	154	TFDP2		-	HUMAN|HGNC=11751|UniProtKB=Q14188	TFDP2	Transcription factor Dp-2;TFDP2;ortholog	TRANSCRIPTION FACTOR DP-2 (PTHR12548:SF5)	DNA-binding transcription factor(PC00218)	Homo sapiens	transcription by RNA polymerase II(GO:0006366);regulation of transcription by RNA polymerase II(GO:0006357)
4916	chr4:84384933-84385087	chr4	84384933	84385087	154	FAM175A		-
7180	chr6:109519561-109519715	chr6	109519561	109519715	154	C6orf183	7	+
9377	chr9:134108874-134109028	chr9	134108874	134109028	154	NUP214	36	+	HUMAN|HGNC=8064|UniProtKB=P35658	NUP214	Nuclear pore complex protein Nup214;NUP214;ortholog	NUCLEAR PORE COMPLEX PROTEIN NUP214 (PTHR23193:SF21)	transporter(PC00227)	Homo sapiens	RNA export from nucleus(GO:0006405);protein import into nucleus(GO:0006606)
11339	chr11:64985005-64985159	chr11	64985005	64985159	154	SLC22A20	3	+	HUMAN|HGNC=29867|UniProtKB=A6NK97	AP003068,SLC22A20	Solute carrier family 22 member 20;SLC22A20P;ortholog	SOLUTE CARRIER FAMILY 22 MEMBER 20 (PTHR24064:SF34)	secondary carrier transporter(PC00258)	Homo sapiens
13947	chr14:21489127-21489281	chr14	21489127	21489281	154	NDRG2		-	HUMAN|HGNC=14460|UniProtKB=Q9UN36	NDRG2	Protein NDRG2;NDRG2;ortholog	PROTEIN NDRG2 (PTHR11034:SF17)	serine protease(PC00203)	Homo sapiens	signal transduction(GO:0007165)
14820	chr15:41190855-41191009	chr15	41190855	41191009	154	VPS18		+	HUMAN|HGNC=15972|UniProtKB=Q9P253	VPS18	Vacuolar protein sorting-associated protein 18 homolog;VPS18;ortholog	VACUOLAR PROTEIN SORTING-ASSOCIATED PROTEIN 18 HOMOLOG (PTHR23323:SF26)	membrane trafficking regulatory protein(PC00151)	Homo sapiens	vesicle fusion to plasma membrane(GO:0099500);organelle localization(GO:0051640);endosome organization(GO:0007032);vacuole organization(GO:0007033);regulation of organelle organization(GO:0033043);cellular protein-containing complex assembly(GO:0034622);regulation of protein-containing complex assembly(GO:0043254);regulation of vesicle-mediated transport(GO:0060627)
15278	chr15:64472392-64472546	chr15	64472392	64472546	154	CSNK1G1		-	HUMAN|HGNC=2454|UniProtKB=Q9HCP0	CSNK1G1	Casein kinase I isoform gamma-1;CSNK1G1;ortholog	CASEIN KINASE I ISOFORM GAMMA-1 (PTHR11909:SF156)	non-receptor serine/threonine protein kinase(PC00167)	Homo sapiens	vesicle budding from membrane(GO:0006900);positive regulation of canonical Wnt signaling pathway(GO:0090263);canonical Wnt signaling pathway(GO:0060070);membrane invagination(GO:0010324);endocytosis(GO:0006897);peptidyl-serine phosphorylation(GO:0018105)	Parkinson disease->Casein kinase I;;Wnt signaling pathway->Casein Kinase 1;;;
17331	chr17:16746980-16747134	chr17	16746980	16747134	154	KRT17P1	2	-
21479	chr21:39325154-39325308	chr21	39325154	39325308	154	DSCR4	3	-	HUMAN|HGNC=3045|UniProtKB=P56555	DSCR4	Down syndrome critical region protein 4;DSCR4;ortholog			Homo sapiens
2255	chr2:72371342-72371495	chr2	72371342	72371495	153	CYP26B1		-	HUMAN|HGNC=20581|UniProtKB=Q9NR63	CYP26B1	Cytochrome P450 26B1;CYP26B1;ortholog	CYTOCHROME P450 26B1 (PTHR24286:SF177)	oxygenase(PC00177)	Homo sapiens	oxidation-reduction process(GO:0055114);sterol metabolic process(GO:0016125)
2475	chr2:114355062-114355215	chr2	114355062	114355215	153	WASH2P	6	+	HUMAN|HGNC=33145|UniProtKB=Q6VEQ5	WASH2P	WAS protein family homolog 2;WASH2P;ortholog	WAS PROTEIN FAMILY HOMOLOG 2-RELATED (PTHR23331:SF2)		Homo sapiens
4120	chr3:78683577-78683730	chr3	78683577	78683730	153	ROBO1		-	HUMAN|HGNC=10249|UniProtKB=Q9Y6N7	ROBO1	Roundabout homolog 1;ROBO1;ortholog	ROUNDABOUT HOMOLOG 1 (PTHR12231:SF243)		Homo sapiens		Axon guidance mediated by Slit/Robo->Roundabout;;
7182	chr6:109524917-109525070	chr6	109524917	109525070	153	C6orf183	9	+
8169	chr7:142471641-142471794	chr7	142471641	142471794	153	PRSS3P1	5	+
9289	chr9:119903604-119903757	chr9	119903604	119903757	153	ASTN2		-	HUMAN|HGNC=17021|UniProtKB=O75129	ASTN2	Astrotactin-2;ASTN2;ortholog	ASTROTACTIN-2 (PTHR16592:SF2)		Homo sapiens	neuron migration(GO:0001764);cell-cell adhesion(GO:0098609)
9649	chr9:139875131-139875284	chr9	139875131	139875284	153	PTGDS		+	HUMAN|HGNC=9592|UniProtKB=P41222	PTGDS	Prostaglandin-H2 D-isomerase;PTGDS;ortholog	PROSTAGLANDIN-H2 D-ISOMERASE (PTHR11430:SF86)	transfer/carrier protein(PC00219)	Homo sapiens
9697	chr10:3167288-3167441	chr10	3167288	3167441	153	PFKP		+	HUMAN|HGNC=8878|UniProtKB=Q01813	PFKP	ATP-dependent 6-phosphofructokinase, platelet type;PFKP;ortholog	ATP-DEPENDENT 6-PHOSPHOFRUCTOKINASE, PLATELET TYPE (PTHR13697:SF5)	carbohydrate kinase(PC00065)	Homo sapiens	small molecule catabolic process(GO:0044282);cellular carbohydrate metabolic process(GO:0044262);glycolytic process(GO:0006096);oxidation-reduction process(GO:0055114);glucose metabolic process(GO:0006006)
14829	chr15:41812435-41812588	chr15	41812435	41812588	153	RPAP1		-	HUMAN|HGNC=24567|UniProtKB=Q9BWH6	RPAP1	RNA polymerase II-associated protein 1;RPAP1;ortholog	RNA POLYMERASE II-ASSOCIATED PROTEIN 1 (PTHR21483:SF18)		Homo sapiens	transcription by RNA polymerase II(GO:0006366)
15630	chr15:91428488-91428641	chr15	91428488	91428641	153	FES		+	HUMAN|HGNC=3657|UniProtKB=P07332	FES	Tyrosine-protein kinase Fes/Fps;FES;ortholog	TYROSINE-PROTEIN KINASE FES/FPS (PTHR24418:SF197)		Homo sapiens	cell population proliferation(GO:0008283);regulation of cellular localization(GO:0060341);peptidyl-tyrosine phosphorylation(GO:0018108);protein autophosphorylation(GO:0046777);transmembrane receptor protein tyrosine kinase signaling pathway(GO:0007169);cell adhesion(GO:0007155);regulation of leukocyte activation(GO:0002694);regulation of cell population proliferation(GO:0042127);leukocyte activat…	Axon guidance mediated by semaphorins->Oncogene FES;;
15684	chr16:455512-455665	chr16	455512	455665	153	DECR2		+	HUMAN|HGNC=2754|UniProtKB=Q9NUI1	DECR2	Peroxisomal 2,4-dienoyl-CoA reductase;DECR2;ortholog	PEROXISOMAL 2,4-DIENOYL-COA REDUCTASE (PTHR43296:SF2)	reductase(PC00198)	Homo sapiens
16511	chr16:28502881-28503034	chr16	28502881	28503034	153	CLN3		-	HUMAN|HGNC=2074|UniProtKB=Q13286	CLN3	Battenin;CLN3;ortholog	BATTENIN (PTHR10981:SF0)	membrane trafficking regulatory protein(PC00151)	Homo sapiens	regulation of intracellular pH(GO:0051453);cation transport(GO:0006812);basic amino acid transport(GO:0015802)
18276	chr17:45749075-45749228	chr17	45749075	45749228	153	KPNB1		+	HUMAN|HGNC=6400|UniProtKB=Q14974	KPNB1	Importin subunit beta-1;KPNB1;ortholog	IMPORTIN SUBUNIT BETA-1 (PTHR10527:SF1)	transporter(PC00227)	Homo sapiens	protein import into nucleus(GO:0006606)
19715	chr19:10479207-10479360	chr19	10479207	10479360	153	TYK2		-	HUMAN|HGNC=12440|UniProtKB=P29597	TYK2	Non-receptor tyrosine-protein kinase TYK2;TYK2;ortholog	NON-RECEPTOR TYROSINE-PROTEIN KINASE TYK2 (PTHR45807:SF6)		Homo sapiens		Inflammation mediated by chemokine and cytokine signaling pathway->Janus kinase;;
19718	chr19:10506219-10506372	chr19	10506219	10506372	153	CDC37		-	HUMAN|HGNC=1735|UniProtKB=Q16543	CDC37	Hsp90 co-chaperone Cdc37;CDC37;ortholog	HSP90 CO-CHAPERONE CDC37 (PTHR12800:SF3)	chaperone(PC00072)	Homo sapiens	protein folding(GO:0006457);protein stabilization(GO:0050821)
20267	chr19:35769695-35769848	chr19	35769695	35769848	153	USF2		+	HUMAN|HGNC=12594|UniProtKB=Q15853	USF2	Upstream stimulatory factor 2;USF2;ortholog	UPSTREAM STIMULATORY FACTOR 2 (PTHR46117:SF2)		Homo sapiens		PDGF signaling pathway->c-fos;;
21519	chr21:45670968-45671121	chr21	45670968	45671121	153	AP001059.5	2	+
21672	chr22:29747255-29747408	chr22	29747255	29747408	153	AP1B1		-	HUMAN|HGNC=554|UniProtKB=Q10567	AP1B1	AP-1 complex subunit beta-1;AP1B1;ortholog	AP-1 COMPLEX SUBUNIT BETA-1 (PTHR11134:SF31)	membrane traffic protein(PC00150)	Homo sapiens	vesicle-mediated transport(GO:0016192)
22022	chrX:2655921-2656074	chrX	2655921	2656074	153	CD99		+	HUMAN|HGNC=7082|UniProtKB=P14209	CD99	CD99 antigen;CD99;ortholog	CD99 ANTIGEN (PTHR15076:SF15)		Homo sapiens	neutrophil migration(GO:1990266);positive regulation of leukocyte migration(GO:0002687);lymphocyte migration(GO:0072676);homotypic cell-cell adhesion(GO:0034109)
22131	chrX:47057601-47057754	chrX	47057601	47057754	153	UBA1		+	HUMAN|HGNC=12469|UniProtKB=P22314	UBA1	Ubiquitin-like modifier-activating enzyme 1;UBA1;ortholog	UBIQUITIN-LIKE MODIFIER-ACTIVATING ENZYME 1 (PTHR10953:SF155)	ubiquitin-protein ligase(PC00234)	Homo sapiens	cellular response to DNA damage stimulus(GO:0006974);protein ubiquitination(GO:0016567);ubiquitin-dependent protein catabolic process(GO:0006511)	Ubiquitin proteasome pathway->Ubiquitin protein ligase E3;;Ubiquitin proteasome pathway->Ubiquitin activating enzyme E1;;;
22409	chrY:2605921-2606074	chrY	2605921	2606074	153	.		.
2528	chr2:131097183-131097335	chr2	131097183	131097335	152	CCDC115		-	HUMAN|HGNC=28178|UniProtKB=Q96NT0	CCDC115	Coiled-coil domain-containing protein 115;CCDC115;ortholog	COILED-COIL DOMAIN-CONTAINING PROTEIN 115 (PTHR31996:SF2)		Homo sapiens
3015	chr2:220479268-220479420	chr2	220479268	220479420	152	STK11IP		+	HUMAN|HGNC=19184|UniProtKB=Q8N1F8	STK11IP	Serine/threonine-protein kinase 11-interacting protein;STK11IP;ortholog	SERINE/THREONINE-PROTEIN KINASE 11-INTERACTING PROTEIN (PTHR15454:SF63)	scaffold/adaptor protein(PC00226)	Homo sapiens	protein localization(GO:0008104)
4209	chr3:119187953-119188105	chr3	119187953	119188105	152	POGLUT1		+	HUMAN|HGNC=22954|UniProtKB=Q8NBL1	POGLUT1	Protein O-glucosyltransferase 1;POGLUT1;ortholog	PROTEIN O-GLUCOSYLTRANSFERASE 1 (PTHR12203:SF114)		Homo sapiens
4342	chr3:141461485-141461637	chr3	141461485	141461637	152	RNF7		+	HUMAN|HGNC=10070|UniProtKB=Q9UBF6	SAG,RNF7	RING-box protein 2;RNF7;ortholog	RING-BOX PROTEIN 2 (PTHR11210:SF27)	ubiquitin-protein ligase(PC00234)	Homo sapiens	protein ubiquitination(GO:0016567);ubiquitin-dependent protein catabolic process(GO:0006511)
4564	chr3:195941092-195941244	chr3	195941092	195941244	152	PCYT1A	6	-	HUMAN|HGNC=8754|UniProtKB=P49585	PCYT1A	Choline-phosphate cytidylyltransferase A;PCYT1A;ortholog	CHOLINE-PHOSPHATE CYTIDYLYLTRANSFERASE A (PTHR10739:SF19)	transferase(PC00220)	Homo sapiens
6913	chr6:31977497-31977649	chr6	31977497	31977649	152	TNXA	9	-	HUMAN|HGNC=11975|UniProtKB=Q16473	TNXA	Putative tenascin-XA;TNXA;ortholog	TENASCIN-X-RELATED (PTHR46708:SF3)	extracellular matrix protein(PC00102)	Homo sapiens
11738	chr11:118528998-118529150	chr11	118528998	118529150	152	TREH	15, 16	-	HUMAN|HGNC=12266|UniProtKB=O43280	TREH	Trehalase;TREH;ortholog	TREHALASE (PTHR23403:SF1)		Homo sapiens
11955	chr12:10765425-10765577	chr12	10765425	10765577	152	MAGOHB		-	HUMAN|HGNC=25504|UniProtKB=Q96A72	MAGOHB	Protein mago nashi homolog 2;MAGOHB;ortholog	PROTEIN MAGO NASHI HOMOLOG 2 (PTHR12638:SF1)		Homo sapiens	RNA splicing(GO:0008380)
12745	chr12:113683716-113683868	chr12	113683716	113683868	152	TPCN1		+	HUMAN|HGNC=18182|UniProtKB=Q9ULQ1	TPCN1	Two pore calcium channel protein 1;TPCN1;ortholog	TWO PORE CALCIUM CHANNEL PROTEIN 1 (PTHR46474:SF1)	ion channel(PC00133)	Homo sapiens		CCKR signaling map->TPC1/2;;
13944	chr14:21458236-21458388	chr14	21458236	21458388	152	METTL17		+	HUMAN|HGNC=19280|UniProtKB=Q9H7H0	METTL17	Methyltransferase-like protein 17, mitochondrial;METTL17;ortholog	CYTOCHROME C OXIDASE ASSEMBLY PROTEIN COX11, MITOCHONDRIAL-RELATED (PTHR21320:SF3)	chaperone(PC00072)	Homo sapiens
15580	chr15:85055599-85055751	chr15	85055599	85055751	152	GOLGA6L5P	6	-
15678	chr16:318852-319004	chr16	318852	319004	152	ARHGDIG	1	+	HUMAN|HGNC=680|UniProtKB=Q99819	ARHGDIG	Rho GDP-dissociation inhibitor 3;ARHGDIG;ortholog	RHO GDP-DISSOCIATION INHIBITOR 3 (PTHR10980:SF8)	G-protein modulator(PC00022)	Homo sapiens	Rho protein signal transduction(GO:0007266)
15775	chr16:1750074-1750226	chr16	1750074	1750226	152	HN1L	5	+	HUMAN|HGNC=14122|UniProtKB=Q96RY5	HN1L	Protein cramped-like;CRAMP1;ortholog	PROTEIN CRAMPED-LIKE (PTHR21677:SF1)	DNA metabolism protein(PC00009)	Homo sapiens	pattern specification process(GO:0007389)
18728	chr17:79952871-79953023	chr17	79952871	79953023	152	ASPSCR1		+	HUMAN|HGNC=13825|UniProtKB=Q9BZE9	ASPSCR1	Tether containing UBX domain for GLUT4;ASPSCR1;ortholog	TETHER CONTAINING UBX DOMAIN FOR GLUT4 (PTHR46467:SF1)		Homo sapiens
20183	chr19:19773889-19774041	chr19	19773889	19774041	152	ATP13A1		-	HUMAN|HGNC=24215|UniProtKB=Q9HD20	ATP13A1	Manganese-transporting ATPase 13A1;ATP13A1;ortholog	MANGANESE-TRANSPORTING ATPASE 13A1 (PTHR45630:SF7)		Homo sapiens	cellular calcium ion homeostasis(GO:0006874)
20331	chr19:38596928-38597080	chr19	38596928	38597080	152	SIPA1L3		+	HUMAN|HGNC=23801|UniProtKB=O60292	SIPA1L3	Signal-induced proliferation-associated 1-like protein 3;SIPA1L3;ortholog	SIGNAL-INDUCED PROLIFERATION-ASSOCIATED 1-LIKE PROTEIN 3 (PTHR15711:SF15)	GTPase-activating protein(PC00257)	Homo sapiens
20752	chr19:45496155-45496307	chr19	45496155	45496307	152	CLPTM1	14	+	HUMAN|HGNC=2087|UniProtKB=O96005	CLPTM1	Cleft lip and palate transmembrane protein 1;CLPTM1;ortholog	CLEFT LIP AND PALATE TRANSMEMBRANE PROTEIN 1 (PTHR21347:SF0)		Homo sapiens
21304	chr20:42087792-42087944	chr20	42087792	42087944	152	SRSF6		+	HUMAN|HGNC=10788|UniProtKB=Q13247	SRSF6	Serine/arginine-rich splicing factor 6;SRSF6;ortholog	SERINE/ARGININE-RICH SPLICING FACTOR 6 (PTHR23147:SF82)	RNA splicing factor(PC00148)	Homo sapiens	mRNA cis splicing, via spliceosome(GO:0045292);regulation of alternative mRNA splicing, via spliceosome(GO:0000381);alternative mRNA splicing, via spliceosome(GO:0000380);mRNA splice site selection(GO:0006376)
21460	chr21:34948730-34948882	chr21	34948730	34948882	152	SON	12	+	HUMAN|HGNC=11183|UniProtKB=P18583	SON	Protein SON;SON;ortholog	PROTEIN SON (PTHR46528:SF1)	RNA splicing factor(PC00148)	Homo sapiens
2302	chr2:85824075-85824226	chr2	85824075	85824226	151	RNF181		+	HUMAN|HGNC=28037|UniProtKB=Q9P0P0	RNF181	E3 ubiquitin-protein ligase RNF181;RNF181;ortholog	E3 UBIQUITIN-PROTEIN LIGASE RNF181 (PTHR15710:SF170)	ubiquitin-protein ligase(PC00234)	Homo sapiens	protein ubiquitination(GO:0016567)
4057	chr3:56835826-56835977	chr3	56835826	56835977	151	ARHGEF3		-	HUMAN|HGNC=683|UniProtKB=Q9NR81	ARHGEF3	Rho guanine nucleotide exchange factor 3;ARHGEF3;ortholog	RHO GUANINE NUCLEOTIDE EXCHANGE FACTOR 3 (PTHR46006:SF2)	guanyl-nucleotide exchange factor(PC00113)	Homo sapiens	regulation of Rho protein signal transduction(GO:0035023);positive regulation of Ras protein signal transduction(GO:0046579);Rho protein signal transduction(GO:0007266)
4594	chr3:197882492-197882643	chr3	197882492	197882643	151	FAM157A	3	+	HUMAN|HGNC=34079|UniProtKB=C9JC47	FAM157A	Putative protein FAM157A;FAM157A;ortholog			Homo sapiens
4761	chr4:37666824-37666975	chr4	37666824	37666975	151	RELL1		-	HUMAN|HGNC=27379|UniProtKB=Q8IUW5	RELL1	RELT-like protein 1;RELL1;ortholog	RELT-LIKE PROTEIN 1 (PTHR31037:SF1)		Homo sapiens	positive regulation of stress-activated MAPK cascade(GO:0032874);stress-activated MAPK cascade(GO:0051403)
6407	chr5:137896469-137896620	chr5	137896469	137896620	151	HSPA9		-	HUMAN|HGNC=5244|UniProtKB=P38646	HSPA9	Stress-70 protein, mitochondrial;HSPA9;ortholog	STRESS-70 PROTEIN, MITOCHONDRIAL (PTHR19375:SF184)		Homo sapiens		Parkinson disease->Heat shock protein 70;;
7061	chr6:52130032-52130183	chr6	52130032	52130183	151	MCM3		-	HUMAN|HGNC=6945|UniProtKB=P25205	MCM3	DNA replication licensing factor MCM3;MCM3;ortholog	DNA REPLICATION LICENSING FACTOR MCM3 (PTHR11630:SF46)	DNA metabolism protein(PC00009)	Homo sapiens	DNA replication initiation(GO:0006270);mitotic DNA replication(GO:1902969);double-strand break repair via break-induced replication(GO:0000727);DNA strand elongation involved in DNA replication(GO:0006271);DNA biosynthetic process(GO:0071897);mitotic nuclear division(GO:0140014);pre-replicative complex assembly involved in nuclear cell cycle DNA replication(GO:0006267)
7705	chr7:44265361-44265512	chr7	44265361	44265512	151	CAMK2B		-	HUMAN|HGNC=1461|UniProtKB=Q13554	CAMK2B	Calcium/calmodulin-dependent protein kinase type II subunit beta;CAMK2B;ortholog	CALCIUM/CALMODULIN-DEPENDENT PROTEIN KINASE TYPE II SUBUNIT BETA (PTHR24347:SF403)	non-receptor serine/threonine protein kinase(PC00167)	Homo sapiens		Inflammation mediated by chemokine and cytokine signaling pathway->Calcium/calModulin-dependent Kinase II;;Ionotropic glutamate receptor pathway->calcium/calmodulin-dependent protein kinase II;;Gonadotropin-releasing hormone receptor pathway->Ca/CaMK II;;;;
8552	chr8:38964567-38964718	chr8	38964567	38964718	151	ADAM32	1	+	HUMAN|HGNC=15479|UniProtKB=Q8TC27	ADAM32	Disintegrin and metalloproteinase domain-containing protein 32;ADAM32;ortholog	DISINTEGRIN AND METALLOPROTEINASE DOMAIN-CONTAINING PROTEIN 32 (PTHR11905:SF24)	metalloprotease(PC00153)	Homo sapiens	binding of sperm to zona pellucida(GO:0007339);cell adhesion(GO:0007155)
9683	chr9:141109733-141109884	chr9	141109733	141109884	151	FAM157B		+	HUMAN|HGNC=34080|UniProtKB=P0CG42	FAM157B	Putative protein FAM157B;FAM157B;ortholog			Homo sapiens
9714	chr10:5985601-5985752	chr10	5985601	5985752	151	RP11-536K7.3	2	-
11484	chr11:72347023-72347174	chr11	72347023	72347174	151	PDE2A		-	HUMAN|HGNC=8777|UniProtKB=O00408	PDE2A	cGMP-dependent 3',5'-cyclic phosphodiesterase;PDE2A;ortholog	PDEASE DOMAIN-CONTAINING PROTEIN (PTHR11347:SF102)	phosphodiesterase(PC00185)	Homo sapiens	cGMP-mediated signaling(GO:0019934);cyclic nucleotide metabolic process(GO:0009187);positive regulation of gene expression(GO:0010628);purine ribonucleotide catabolic process(GO:0009154);gene expression(GO:0010467);regulation of mitochondrion organization(GO:0010821);negative regulation of cAMP-mediated signaling(GO:0043951);cAMP-mediated signaling(GO:0019933);mitochondrion organization(GO:000700…
12510	chr12:80818217-80818368	chr12	80818217	80818368	151	PTPRQ	3	+	HUMAN|HGNC=9680|UniProtKB=Q15256	PTPRR,PTPRQ	Receptor-type tyrosine-protein phosphatase R;PTPRR;ortholog	RECEPTOR-TYPE TYROSINE-PROTEIN PHOSPHATASE R (PTHR46198:SF2)		Homo sapiens
14332	chr14:67648136-67648287	chr14	67648136	67648287	151	GPHN	23	+	HUMAN|HGNC=15465|UniProtKB=Q9NQX3	GPHN	Gephyrin;GPHN;ortholog	GEPHYRIN (PTHR10192:SF5)		Homo sapiens	heterocycle biosynthetic process(GO:0018130);organic cyclic compound biosynthetic process(GO:1901362);cellular protein modification process(GO:0006464);organonitrogen compound biosynthetic process(GO:1901566);organophosphate biosynthetic process(GO:0090407);phosphate-containing compound metabolic process(GO:0006796)
14682	chr15:31941881-31942032	chr15	31941881	31942032	151	OTUD7A		-	HUMAN|HGNC=20718|UniProtKB=Q8TE49	OTUD7A	OTU domain-containing protein 7A;OTUD7A;ortholog	OTU DOMAIN-CONTAINING PROTEIN 7A (PTHR13367:SF9)	cysteine protease(PC00081)	Homo sapiens	protein K48-linked deubiquitination(GO:0071108);protein K63-linked deubiquitination(GO:0070536);ubiquitin-dependent protein catabolic process(GO:0006511)
20165	chr19:19105801-19105952	chr19	19105801	19105952	151	SUGP2		-	HUMAN|HGNC=18641|UniProtKB=Q8IX01	SUGP2	SURP and G-patch domain-containing protein 2;SUGP2;ortholog	SURP AND G-PATCH DOMAIN-CONTAINING PROTEIN 2 (PTHR23340:SF2)	RNA splicing factor(PC00148)	Homo sapiens
20879	chr19:50086631-50086782	chr19	50086631	50086782	151	PRRG2		+	HUMAN|HGNC=9470|UniProtKB=O14669	PRRG2	Transmembrane gamma-carboxyglutamic acid protein 2;PRRG2;ortholog	TRANSMEMBRANE GAMMA-CARBOXYGLUTAMIC ACID PROTEIN 2 (PTHR24278:SF30)	serine protease(PC00203)	Homo sapiens
22364	chrX:153277158-153277309	chrX	153277158	153277309	151	IRAK1	14	-	HUMAN|HGNC=6112|UniProtKB=P51617	IRAK1	Interleukin-1 receptor-associated kinase 1;IRAK1;ortholog	INTERLEUKIN-1 RECEPTOR-ASSOCIATED KINASE 1 (PTHR24419:SF1)		Homo sapiens	transcription, DNA-templated(GO:0006351);cytokine-mediated signaling pathway(GO:0019221);mitotic nuclear division(GO:0140014);response to interleukin-1(GO:0070555);positive regulation of NF-kappaB transcription factor activity(GO:0051092);intracellular signal transduction(GO:0035556)	Toll receptor signaling pathway->IRAK1;;
531	chr1:55250399-55250549	chr1	55250399	55250549	150	TTC22	6	-	HUMAN|HGNC=26067|UniProtKB=Q5TAA0	TTC22	Tetratricopeptide repeat protein 22;TTC22;ortholog	TETRATRICOPEPTIDE REPEAT PROTEIN 22 (PTHR16253:SF0)		Homo sapiens
2970	chr2:218770018-218770168	chr2	218770018	218770168	150	TNS1		-	HUMAN|HGNC=11973|UniProtKB=Q9HBL0	TNS1	Tensin-1;TNS1;ortholog	TENSIN-1 (PTHR45734:SF3)	non-motor actin binding protein(PC00165)	Homo sapiens
4144	chr3:99908784-99908934	chr3	99908784	99908934	150	TMEM30C	2	+	HUMAN|HGNC=30443|UniProtKB=A0ZSE6	TMEM30C	Cell cycle control protein 50C;TMEM30CP;ortholog	CELL CYCLE CONTROL PROTEIN 50C (PTHR10926:SF1)		Homo sapiens	phospholipid translocation(GO:0045332)
4837	chr4:69883955-69884105	chr4	69883955	69884105	150	RP11-813N20.1	2	-
4879	chr4:77135427-77135577	chr4	77135427	77135577	150	FAM47E	1	+	HUMAN|HGNC=34343|UniProtKB=Q6ZV65	FAM47E	Protein FAM47E;FAM47E;ortholog	PROTEIN FAM47E (PTHR46449:SF3)		Homo sapiens
5015	chr4:119607704-119607854	chr4	119607704	119607854	150	METTL14		+	HUMAN|HGNC=29330|UniProtKB=Q9HCE5	METTL14	N6-adenosine-methyltransferase non-catalytic subunit;METTL14;ortholog	N6-ADENOSINE-METHYLTRANSFERASE NON-CATALYTIC SUBUNIT (PTHR13107:SF0)	RNA processing factor(PC00147)	Homo sapiens	RNA methylation(GO:0001510);mRNA metabolic process(GO:0016071)
5146	chr4:186598642-186598792	chr4	186598642	186598792	150	SORBS2		-	HUMAN|HGNC=24098|UniProtKB=O94875	SORBS2	Sorbin and SH3 domain-containing protein 2;SORBS2;ortholog	SORBIN AND SH3 DOMAIN-CONTAINING PROTEIN 2 (PTHR14167:SF56)		Homo sapiens
5155	chr4:187511699-187511849	chr4	187511699	187511849	150	FAT1		-	HUMAN|HGNC=3595|UniProtKB=Q14517	FAT1	Protocadherin Fat 1;FAT1;ortholog	PROTOCADHERIN FAT 1 (PTHR24026:SF42)	cadherin(PC00057)	Homo sapiens	cell-cell adhesion(GO:0098609)	Cadherin signaling pathway->Cadherin;;Wnt signaling pathway->Cadherin;;;
5227	chr5:37157414-37157564	chr5	37157414	37157564	150	C5orf42		-	HUMAN|HGNC=25801|UniProtKB=Q9H799	C5orf42	Ciliogenesis and planar polarity effector 1;CPLANE1;ortholog	CILIOGENESIS AND PLANAR POLARITY EFFECTOR 1 (PTHR14492:SF4)		Homo sapiens
7065	chr6:52959489-52959639	chr6	52959489	52959639	150	FBXO9		+	HUMAN|HGNC=13588|UniProtKB=Q9UK97	FBXO9	F-box only protein 9;FBXO9;ortholog	F-BOX ONLY PROTEIN 9 (PTHR12874:SF9)		Homo sapiens
9301	chr9:125423844-125423994	chr9	125423844	125423994	150	OR1L1	1	+	HUMAN|HGNC=8213|UniProtKB=Q8NH94	OR1L1	Olfactory receptor 1L1;OR1L1;ortholog	OLFACTORY RECEPTOR 1L1 (PTHR48001:SF51)	transmembrane signal receptor(PC00197)	Homo sapiens
12078	chr12:31297838-31297988	chr12	31297838	31297988	150	RP11-551L14.1	13	-
12576	chr12:96932296-96932446	chr12	96932296	96932446	150	C12orf55		+
13835	chr13:78317150-78317300	chr13	78317150	78317300	150	SLAIN1		+	HUMAN|HGNC=26387|UniProtKB=Q8ND83	SLAIN1	SLAIN motif-containing protein 1;SLAIN1;ortholog	SLAIN MOTIF-CONTAINING PROTEIN 1 (PTHR22406:SF2)		Homo sapiens
19326	chr18:72163516-72163666	chr18	72163516	72163666	150	CNDP2	1	+	HUMAN|HGNC=24437|UniProtKB=Q96KP4	CNDP2	Cytosolic non-specific dipeptidase;CNDP2;ortholog	CYTOSOLIC NON-SPECIFIC DIPEPTIDASE (PTHR43270:SF11)	metalloprotease(PC00153)	Homo sapiens	proteolysis(GO:0006508)
20837	chr19:49219024-49219174	chr19	49219024	49219174	150	MAMSTR	2	-	HUMAN|HGNC=26689|UniProtKB=Q6ZN01	MAMSTR	MEF2-activating motif and SAP domain-containing transcriptional regulator;MAMSTR;ortholog	MEF2-ACTIVATING MOTIF AND SAP DOMAIN-CONTAINING TRANSCRIPTIONAL REGULATOR (PTHR23251:SF1)		Homo sapiens	transcription by RNA polymerase II(GO:0006366);regulation of transcription by RNA polymerase II(GO:0006357)
21509	chr21:44475861-44476011	chr21	44475861	44476011	150	CBS		-	HUMAN|HGNC=1550|UniProtKB=P35520	CBS	Cystathionine beta-synthase;CBS;ortholog	CYSTATHIONINE BETA-SYNTHASE-RELATED (PTHR10314:SF8)	lyase(PC00144)	Homo sapiens	alpha-amino acid metabolic process(GO:1901605);sulfur compound metabolic process(GO:0006790);cellular biosynthetic process(GO:0044249)	Cysteine biosynthesis->O-Acetylserine-lyase;;
21919	chr22:40763472-40763622	chr22	40763472	40763622	150	ADSL		+	HUMAN|HGNC=291|UniProtKB=P30566	ADSL,ASL	Adenylosuccinate lyase;ADSL;ortholog	ADENYLOSUCCINATE LYASE (PTHR43172:SF1)	lyase(PC00144)	Homo sapiens	purine ribonucleotide biosynthetic process(GO:0009152);AMP metabolic process(GO:0046033)	De novo purine biosynthesis->5-Phosphoribosyl-4-(N-succinocarboxamide)-5-aminoimidazole lyase;;De novo purine biosynthesis->Adenylosuccinate lyase;;;
22307	chrX:115951595-115951745	chrX	115951595	115951745	150	.		.
22454	chrY:26350623-26350773	chrY	26350623	26350773	150	.		.
22465	chrY:27611658-27611808	chrY	27611658	27611808	150	.		.
6488	chr5:149825022-149825171	chr5	149825022	149825171	149	RPS14		-	HUMAN|HGNC=10387|UniProtKB=P62263	RPS14	40S ribosomal protein S14;RPS14;ortholog	40S RIBOSOMAL PROTEIN S14 (PTHR11759:SF58)	ribosomal protein(PC00202)	Homo sapiens	maturation of SSU-rRNA from tricistronic rRNA transcript (SSU-rRNA, 5.8S rRNA, LSU-rRNA)(GO:0000462);organelle assembly(GO:0070925);ribonucleoprotein complex assembly(GO:0022618);translational elongation(GO:0006414)
7882	chr7:93605263-93605412	chr7	93605263	93605412	149	BET1	5	-	HUMAN|HGNC=14562|UniProtKB=O15155	BET1	BET1 homolog;BET1;ortholog	BET1 HOMOLOG (PTHR12791:SF53)	SNARE protein(PC00034)	Homo sapiens	endoplasmic reticulum to Golgi vesicle-mediated transport(GO:0006888);vesicle fusion(GO:0006906)
8421	chr8:21640505-21640654	chr8	21640505	21640654	149	GFRA2		-	HUMAN|HGNC=4244|UniProtKB=O00451	GFRA2	GDNF family receptor alpha-2;GFRA2;ortholog	GDNF FAMILY RECEPTOR ALPHA-2 (PTHR10269:SF4)	transmembrane signal receptor(PC00197)	Homo sapiens	nervous system development(GO:0007399)
9718	chr10:6000165-6000314	chr10	6000165	6000314	149	IL15RA		-	HUMAN|HGNC=5978|UniProtKB=Q13261	IL15RA	Interleukin-15 receptor subunit alpha;IL15RA;ortholog	INTERLEUKIN-15 RECEPTOR SUBUNIT ALPHA (PTHR15060:SF0)	transmembrane signal receptor(PC00197)	Homo sapiens	cytokine-mediated signaling pathway(GO:0019221)	Interleukin signaling pathway->Interleukin receptor beta subunit;;
9995	chr10:70276873-70277022	chr10	70276873	70277022	149	SLC25A16		-	HUMAN|HGNC=10986|UniProtKB=P16260	SLC25A16,GDA	Graves disease carrier protein;SLC25A16;ortholog	GRAVES DISEASE CARRIER PROTEIN (PTHR24089:SF705)	mitochondrial carrier protein(PC00158)	Homo sapiens
12076	chr12:31291050-31291199	chr12	31291050	31291199	149	RP11-551L14.1	15	-
14450	chr14:89052914-89053063	chr14	89052914	89053063	149	ZC3H14		+	HUMAN|HGNC=20509|UniProtKB=Q6PJT7	ZC3H14	Zinc finger CCCH domain-containing protein 14;ZC3H14;ortholog	ZINC FINGER CCCH DOMAIN-CONTAINING PROTEIN 14 (PTHR14738:SF29)		Homo sapiens	regulation of mRNA processing(GO:0050684);negative regulation of RNA metabolic process(GO:0051253);regulation of mRNA stability(GO:0043488);mRNA catabolic process(GO:0006402);mRNA polyadenylation(GO:0006378)
14509	chr14:94780223-94780372	chr14	94780223	94780372	149	SERPINA6		-	HUMAN|HGNC=1540|UniProtKB=P08185	SERPINA6	Corticosteroid-binding globulin;SERPINA6;ortholog	CORTICOSTEROID-BINDING GLOBULIN (PTHR11461:SF34)	protease inhibitor(PC00191)	Homo sapiens	proteolysis(GO:0006508);cellular protein metabolic process(GO:0044267);negative regulation of endopeptidase activity(GO:0010951)
19341	chr18:77092827-77092976	chr18	77092827	77092976	149	ATP9B		+	HUMAN|HGNC=13541|UniProtKB=O43861	ATP9B	Probable phospholipid-transporting ATPase IIB;ATP9B;ortholog	PHOSPHOLIPID-TRANSPORTING ATPASE IIB-RELATED (PTHR24092:SF50)	primary active transporter(PC00068)	Homo sapiens	vesicle budding from membrane(GO:0006900);phospholipid translocation(GO:0045332);retrograde vesicle-mediated transport, Golgi to endoplasmic reticulum(GO:0006890);membrane invagination(GO:0010324);endocytosis(GO:0006897)
19570	chr19:3976149-3976298	chr19	3976149	3976298	149	EEF2	2	-	HUMAN|HGNC=3214|UniProtKB=P13639	EEF2	Elongation factor 2;EEF2;ortholog	ELONGATION FACTOR 2 (PTHR42908:SF10)	translation elongation factor(PC00222)	Homo sapiens	translational elongation(GO:0006414)
21295	chr20:39634538-39634687	chr20	39634538	39634687	149	.		.
21355	chr20:52185654-52185803	chr20	52185654	52185803	149	ZNF217	5	-	HUMAN|HGNC=13009|UniProtKB=O75362	ZNF217	Zinc finger protein 217;ZNF217;ortholog	ZINC FINGER PROTEIN 217 (PTHR45925:SF4)	C2H2 zinc finger transcription factor(PC00248)	Homo sapiens	transcription, DNA-templated(GO:0006351);regulation of transcription, DNA-templated(GO:0006355)
6681	chr6:3290100-3290248	chr6	3290100	3290248	148	PSMG4	2	+	HUMAN|HGNC=21108|UniProtKB=Q5JS54	PSMG4	Proteasome assembly chaperone 4;PSMG4;ortholog	PROTEASOME ASSEMBLY CHAPERONE 4 (PTHR33559:SF1)	chaperone(PC00072)	Homo sapiens
7844	chr7:86811332-86811480	chr7	86811332	86811480	148	DMTF1		+	HUMAN|HGNC=14603|UniProtKB=Q9Y222	DMTF1	Cyclin-D-binding Myb-like transcription factor 1;DMTF1;ortholog	CYCLIN-D-BINDING MYB-LIKE TRANSCRIPTION FACTOR 1 (PTHR46380:SF2)	DNA-binding transcription factor(PC00218)	Homo sapiens	transcription, DNA-templated(GO:0006351);regulation of transcription, DNA-templated(GO:0006355)
8951	chr9:3323981-3324129	chr9	3323981	3324129	148	RFX3		-	HUMAN|HGNC=9984|UniProtKB=P48380	AL365202,RFX3	Transcription factor RFX3;RFX3;ortholog	TRANSCRIPTION FACTOR RFX3 (PTHR12619:SF20)	winged helix/forkhead transcription factor(PC00246)	Homo sapiens	transcription by RNA polymerase II(GO:0006366);regulation of transcription by RNA polymerase II(GO:0006357)
16547	chr16:29822326-29822474	chr16	29822326	29822474	148	MAZ	6	+	HUMAN|HGNC=6914|UniProtKB=P56270	MAZ	Myc-associated zinc finger protein;MAZ;ortholog	MYC-ASSOCIATED ZINC FINGER PROTEIN (PTHR24390:SF122)	C2H2 zinc finger transcription factor(PC00248)	Homo sapiens	transcription by RNA polymerase II(GO:0006366);regulation of transcription by RNA polymerase II(GO:0006357)
17175	chr17:7476717-7476865	chr17	7476717	7476865	148	EIF4A1		+	HUMAN|HGNC=3282|UniProtKB=P60842	EIF4A1	Eukaryotic initiation factor 4A-I;EIF4A1;ortholog	EUKARYOTIC INITIATION FACTOR 4A-I (PTHR24031:SF221)		Homo sapiens	cytoplasmic translational initiation(GO:0002183);translational elongation(GO:0006414)
17433	chr17:27031486-27031634	chr17	27031486	27031634	148	PROCA1		-	HUMAN|HGNC=28600|UniProtKB=Q8NCQ7	PROCA1,AC010761	Protein PROCA1;PROCA1;ortholog	PROTEIN PROCA1 (PTHR12253:SF17)		Homo sapiens
18395	chr17:56067009-56067157	chr17	56067009	56067157	148	RP11-159D12.5	2	-
18672	chr17:76988695-76988843	chr17	76988695	76988843	148	CANT1	5	-	HUMAN|HGNC=19721|UniProtKB=Q8WVQ1	CANT1	Soluble calcium-activated nucleotidase 1;CANT1;ortholog	SOLUBLE CALCIUM-ACTIVATED NUCLEOTIDASE 1 (PTHR13023:SF3)	nucleotide phosphatase(PC00173)	Homo sapiens	proteoglycan biosynthetic process(GO:0030166)
19389	chr19:1093754-1093902	chr19	1093754	1093902	148	POLR2E		-	HUMAN|HGNC=9192|UniProtKB=P19388	POLR2E	DNA-directed RNA polymerases I, II, and III subunit RPABC1;POLR2E;ortholog	DNA-DIRECTED RNA POLYMERASES I, II, AND III SUBUNIT RPABC1 (PTHR10535:SF0)	DNA-directed RNA polymerase(PC00019)	Homo sapiens		Transcription regulation by bZIP transcription factor->RNA Polymerase II;;General transcription regulation->RNA Polymerase II;;;
4013	chr3:52005686-52005833	chr3	52005686	52005833	147	ABHD14A	1	+	HUMAN|HGNC=24538|UniProtKB=Q9BUJ0	ABHD14A	Protein ABHD14A;ABHD14A;ortholog	PROTEIN ABHD14A (PTHR46197:SF1)		Homo sapiens
4762	chr4:37841138-37841285	chr4	37841138	37841285	147	PGM2		+	HUMAN|HGNC=8906|UniProtKB=Q96G03	PGM2	Phosphoglucomutase-2;PGM2;ortholog	PHOSPHOGLUCOMUTASE-2 (PTHR45745:SF3)	mutase(PC00160)	Homo sapiens
9068	chr9:74979377-74979524	chr9	74979377	74979524	147	ZFAND5		-	HUMAN|HGNC=13008|UniProtKB=O76080	ZFAND5	AN1-type zinc finger protein 5;ZFAND5;ortholog	AN1-TYPE ZINC FINGER PROTEIN 5 (PTHR10634:SF26)		Homo sapiens
9326	chr9:130005385-130005532	chr9	130005385	130005532	147	GARNL3	2	+	HUMAN|HGNC=25425|UniProtKB=Q5VVW2	GARNL3	GTPase-activating Rap/Ran-GAP domain-like protein 3;GARNL3;ortholog	GTPASE-ACTIVATING RAP/RAN-GAP DOMAIN-LIKE PROTEIN 3 (PTHR15711:SF62)	GTPase-activating protein(PC00257)	Homo sapiens		Heterotrimeric G-protein signaling pathway-Gq alpha and Go alpha mediated pathway->Rap1 GTPase-activating protein 1;;
9788	chr10:27368960-27369107	chr10	27368960	27369107	147	ANKRD26	7	-	HUMAN|HGNC=29186|UniProtKB=Q9UPS8	ANKRD26	Ankyrin repeat domain-containing protein 26;ANKRD26;ortholog	ANKYRIN REPEAT DOMAIN-CONTAINING PROTEIN 26-RELATED (PTHR24147:SF57)		Homo sapiens
12251	chr12:49524038-49524185	chr12	49524038	49524185	147	TUBA1B		-	HUMAN|HGNC=18809|UniProtKB=P68363	TUBA1B	Tubulin alpha-1B chain;TUBA1B;ortholog	TUBULIN ALPHA-1B CHAIN (PTHR11588:SF251)	tubulin(PC00228)	Homo sapiens	mitotic nuclear division(GO:0140014);microtubule cytoskeleton organization(GO:0000226)	Gonadotropin-releasing hormone receptor pathway->Tubulin;;
14573	chr14:104029551-104029698	chr14	104029551	104029698	147	APOPT1		+
14629	chr15:22736336-22736483	chr15	22736336	22736483	147	GOLGA6L1	1	+	HUMAN|HGNC=37444|UniProtKB=Q8N7Z2	GOLGA6L1	Golgin subfamily A member 6-like protein 1;GOLGA6L1;ortholog	GOLGIN SUBFAMILY A MEMBER 6-LIKE PROTEIN 1-RELATED (PTHR23143:SF20)	actin or actin-binding cytoskeletal protein(PC00041)	Homo sapiens
14834	chr15:42032103-42032250	chr15	42032103	42032250	147	MGA		+	HUMAN|HGNC=7043|UniProtKB=O43451	MGA	Maltase-glucoamylase, intestinal;MGAM;ortholog	MALTASE-GLUCOAMYLASE, INTESTINAL (PTHR22762:SF63)	glucosidase(PC00108)	Homo sapiens
16534	chr16:29476715-29476862	chr16	29476715	29476862	147	RP11-345J4.3	3	-
16574	chr16:30216064-30216211	chr16	30216064	30216211	147	RP11-347C12.3	3	-
16808	chr16:68756327-68756474	chr16	68756327	68756474	147	CDH3	2	+	HUMAN|HGNC=1754|UniProtKB=P55291	CDH3	Cadherin-15;CDH15;ortholog	CADHERIN-15 (PTHR24027:SF300)	cadherin(PC00057)	Homo sapiens	cell-cell junction assembly(GO:0007043);multicellular organism development(GO:0007275);cell morphogenesis(GO:0000902);cell-cell adhesion via plasma-membrane adhesion molecules(GO:0098742)	Cadherin signaling pathway->Cadherin;;Wnt signaling pathway->Cadherin;;;
16949	chr16:85132140-85132287	chr16	85132140	85132287	147	FAM92B	9	-	HUMAN|HGNC=24781|UniProtKB=Q6ZTR7	FAM92B	CBY1-interacting BAR domain-containing protein 2;CIBAR2;ortholog	CBY1-INTERACTING BAR DOMAIN-CONTAINING PROTEIN 2 (PTHR21223:SF3)		Homo sapiens
17014	chr16:89620971-89621118	chr16	89620971	89621118	147	SPG7		+	HUMAN|HGNC=11237|UniProtKB=Q9UQ90	SPG7	Paraplegin;SPG7;ortholog	PARAPLEGIN (PTHR43655:SF8)	metalloprotease(PC00153)	Homo sapiens
18355	chr17:48801179-48801326	chr17	48801179	48801326	147	LUC7L3		+	HUMAN|HGNC=24309|UniProtKB=O95232	LUC7L3	Luc7-like protein 3;LUC7L3;ortholog	LUC7-LIKE PROTEIN 3 (PTHR12375:SF47)		Homo sapiens	mRNA splice site selection(GO:0006376)
20830	chr19:48985031-48985178	chr19	48985031	48985178	147	CYTH2	12	+	HUMAN|HGNC=9502|UniProtKB=Q99418	CYTH2	Cytohesin-2;CYTH2;ortholog	CYTOHESIN-2 (PTHR10663:SF343)	guanyl-nucleotide exchange factor(PC00113)	Homo sapiens		Inflammation mediated by chemokine and cytokine signaling pathway->Guanine nucleotide exchange factor;;
21100	chr19:57987854-57988001	chr19	57987854	57988001	147	ZNF772		-	HUMAN|HGNC=33106|UniProtKB=Q68DY9	ZNF772	Zinc finger protein 772;ZNF772;ortholog	ZINC FINGER PROTEIN 772 (PTHR24377:SF610)		Homo sapiens	transcription by RNA polymerase II(GO:0006366);regulation of transcription by RNA polymerase II(GO:0006357)
21584	chr22:20723718-20723865	chr22	20723718	20723865	147	USP41	4	-	HUMAN|HGNC=20070|UniProtKB=Q3LFD5	USP41	Putative ubiquitin carboxyl-terminal hydrolase 41;USP41;ortholog	UBL CARBOXYL-TERMINAL HYDROLASE 18-RELATED (PTHR24006:SF796)	cysteine protease(PC00081)	Homo sapiens	protein deubiquitination(GO:0016579)
22003	chr22:50754994-50755141	chr22	50754994	50755141	147	DENND6B		-	HUMAN|HGNC=32690|UniProtKB=Q8NEG7	DENND6B	Protein DENND6B;DENND6B;ortholog	PROTEIN DENND6B (PTHR13677:SF2)		Homo sapiens
823	chr1:145358740-145358886	chr1	145358740	145358886	146	NBPF10		+	HUMAN|HGNC=31992|UniProtKB=Q6P3W6	NBPF10	Neuroblastoma breakpoint family member 10;NBPF10;ortholog	NEUROBLASTOMA BREAKPOINT FAMILY MEMBER 10-RELATED (PTHR14199:SF35)		Homo sapiens
1360	chr1:209605548-209605694	chr1	209605548	209605694	146	MIR205HG	4	+
3462	chr3:19938032-19938178	chr3	19938032	19938178	146	EFHB		-	HUMAN|HGNC=26330|UniProtKB=Q8N7U6	EFHB	EF-hand domain-containing family member B;EFHB;ortholog	EF-HAND DOMAIN-CONTAINING FAMILY MEMBER B (PTHR12086:SF12)	calmodulin-related(PC00061)	Homo sapiens
6863	chr6:30709966-30710112	chr6	30709966	30710112	146	FLOT1	2	-	HUMAN|HGNC=10937|UniProtKB=P41440	FLOT1,SLC19A1	Reduced folate transporter;SLC19A1;ortholog	REDUCED FOLATE TRANSPORTER (PTHR10686:SF12)	transporter(PC00227)	Homo sapiens	dicarboxylic acid transport(GO:0006835);carboxylic acid transmembrane transport(GO:1905039);vitamin transmembrane transport(GO:0035461);amide transport(GO:0042886)
7095	chr6:73752790-73752936	chr6	73752790	73752936	146	KCNQ5		+	HUMAN|HGNC=6299|UniProtKB=Q9NR82	KCNQ5	Potassium voltage-gated channel subfamily KQT member 5;KCNQ5;ortholog	POTASSIUM VOLTAGE-GATED CHANNEL SUBFAMILY KQT MEMBER 5 (PTHR11537:SF128)	voltage-gated ion channel(PC00241)	Homo sapiens	potassium ion transmembrane transport(GO:0071805)
7232	chr6:123819644-123819790	chr6	123819644	123819790	146	TRDN		-	HUMAN|HGNC=12261|UniProtKB=Q13061	TRDN	Triadin;TRDN;ortholog	TRIADIN (PTHR14106:SF0)		Homo sapiens
7792	chr7:73098134-73098280	chr7	73098134	73098280	146	WBSCR22		+	HUMAN|HGNC=16405|UniProtKB=O43709	WBSCR22	Probable 18S rRNA (guanine-N(7))-methyltransferase;BUD23;ortholog	18S RRNA (GUANINE-N(7))-METHYLTRANSFERASE-RELATED (PTHR12734:SF0)	methyltransferase(PC00155)	Homo sapiens	rRNA base methylation(GO:0070475)
8194	chr7:148987028-148987174	chr7	148987028	148987174	146	RP4-800G7.2	3	+
8670	chr8:86126394-86126540	chr8	86126394	86126540	146	E2F5	8	+	HUMAN|HGNC=3119|UniProtKB=Q15329	E2F5	Transcription factor E2F5;E2F5;ortholog	TRANSCRIPTION FACTOR E2F5 (PTHR12081:SF35)	general transcription factor(PC00259)	Homo sapiens	transcription by RNA polymerase II(GO:0006366);regulation of transcription by RNA polymerase II(GO:0006357)
8913	chr8:145162012-145162158	chr8	145162012	145162158	146	MAF1	8	+	HUMAN|HGNC=24966|UniProtKB=Q9H063	MAF1	Repressor of RNA polymerase III transcription MAF1 homolog;MAF1;ortholog	REPRESSOR OF RNA POLYMERASE III TRANSCRIPTION MAF1 HOMOLOG (PTHR22504:SF0)	general transcription factor(PC00259)	Homo sapiens	negative regulation of transcription, DNA-templated(GO:0045892);transcription by RNA polymerase III(GO:0006383)
8927	chr8:145754300-145754446	chr8	145754300	145754446	146	C8orf82	1	-	HUMAN|HGNC=33826|UniProtKB=Q6P1X6	C8orf82	UPF0598 protein C8orf82;C8orf82;ortholog	UPF0598 PROTEIN C8ORF82 (PTHR31449:SF3)		Homo sapiens
10916	chr11:43918744-43918890	chr11	43918744	43918890	146	ALKBH3		+	HUMAN|HGNC=30141|UniProtKB=Q96Q83	ALKBH3	Alpha-ketoglutarate-dependent dioxygenase alkB homolog 3;ALKBH3;ortholog	ALPHA-KETOGLUTARATE-DEPENDENT DIOXYGENASE ALKB HOMOLOG 3 (PTHR31212:SF4)	oxygenase(PC00177)	Homo sapiens
11163	chr11:60050066-60050212	chr11	60050066	60050212	146	MS4A4A		+	HUMAN|HGNC=13371|UniProtKB=Q96JQ5	MS4A4A	Membrane-spanning 4-domains subfamily A member 4A;MS4A4A;ortholog	MEMBRANE-SPANNING 4-DOMAINS SUBFAMILY A MEMBER 4A (PTHR23320:SF144)	transporter(PC00227)	Homo sapiens
11658	chr11:108079165-108079311	chr11	108079165	108079311	146	NPAT		-	HUMAN|HGNC=7896|UniProtKB=Q14207	NPAT	Protein NPAT;NPAT;ortholog	PROTEIN NPAT (PTHR15087:SF14)		Homo sapiens	transcription, DNA-templated(GO:0006351);G1/S transition of mitotic cell cycle(GO:0000082);mitotic nuclear division(GO:0140014);regulation of transcription, DNA-templated(GO:0006355)
14379	chr14:75144886-75145032	chr14	75144886	75145032	146	AREL1		-	HUMAN|HGNC=20363|UniProtKB=O15033	AREL1	Apoptosis-resistant E3 ubiquitin protein ligase 1;AREL1;ortholog	APOPTOSIS-RESISTANT E3 UBIQUITIN PROTEIN LIGASE 1 (PTHR11254:SF340)	ubiquitin-protein ligase(PC00234)	Homo sapiens	proteasome-mediated ubiquitin-dependent protein catabolic process(GO:0043161);negative regulation of apoptotic process(GO:0043066);protein polyubiquitination(GO:0000209);apoptotic process(GO:0006915);positive regulation of protein catabolic process(GO:0045732)
14589	chr14:105059669-105059815	chr14	105059669	105059815	146	TMEM179	1	-	HUMAN|HGNC=20137|UniProtKB=Q6ZVK1	TMEM179	Transmembrane protein 179;TMEM179;ortholog	TRANSMEMBRANE PROTEIN 179 (PTHR31872:SF4)		Homo sapiens
17087	chr17:1944915-1945061	chr17	1944915	1945061	146	DPH1		+	HUMAN|HGNC=3003|UniProtKB=Q9BZG8	DPH1	2-(3-amino-3-carboxypropyl)histidine synthase subunit 1;DPH1;ortholog	2-(3-AMINO-3-CARBOXYPROPYL)HISTIDINE SYNTHASE SUBUNIT 1 (PTHR10762:SF1)		Homo sapiens	regulation of translation(GO:0006417);peptidyl-amino acid modification(GO:0018193);cytoplasmic translation(GO:0002181);translational elongation(GO:0006414)
17542	chr17:34864754-34864900	chr17	34864754	34864900	146	MYO19		-	HUMAN|HGNC=26234|UniProtKB=Q96H55	MYO19	Unconventional myosin-XIX;MYO19;ortholog	UNCONVENTIONAL MYOSIN-XIX (PTHR13140:SF289)	actin binding motor protein(PC00040)	Homo sapiens	movement of cell or subcellular component(GO:0006928);vesicle cytoskeletal trafficking(GO:0099518);actin filament organization(GO:0007015)	Nicotinic acetylcholine receptor signaling pathway->Myosin;;
18551	chr17:72248007-72248153	chr17	72248007	72248153	146	TTYH2		+	HUMAN|HGNC=13877|UniProtKB=Q9BSA4	TTYH2	Protein tweety homolog 2;TTYH2;ortholog	PROTEIN TWEETY HOMOLOG 2 (PTHR12424:SF6)	ion channel(PC00133)	Homo sapiens
18828	chr18:10740882-10741028	chr18	10740882	10741028	146	PIEZO2		-	HUMAN|HGNC=26270|UniProtKB=Q9H5I5	PIEZO2	Piezo-type mechanosensitive ion channel component 2;PIEZO2;ortholog	PIEZO-TYPE MECHANOSENSITIVE ION CHANNEL COMPONENT 2 (PTHR13167:SF24)		Homo sapiens	detection of mechanical stimulus(GO:0050982);regulation of membrane potential(GO:0042391);cellular response to external stimulus(GO:0071496);cellular response to abiotic stimulus(GO:0071214)
20215	chr19:21925879-21926025	chr19	21925879	21926025	146	ZNF100		-	HUMAN|HGNC=12880|UniProtKB=Q8IYN0	ZNF100	Zinc finger protein 100;ZNF100;ortholog	ZINC FINGER PROTEIN 100-RELATED (PTHR24384:SF131)	DNA-binding transcription factor(PC00218)	Homo sapiens	transcription, DNA-templated(GO:0006351);regulation of transcription, DNA-templated(GO:0006355)
21586	chr22:20729779-20729925	chr22	20729779	20729925	146	USP41	2	-	HUMAN|HGNC=20070|UniProtKB=Q3LFD5	USP41	Putative ubiquitin carboxyl-terminal hydrolase 41;USP41;ortholog	UBL CARBOXYL-TERMINAL HYDROLASE 18-RELATED (PTHR24006:SF796)	cysteine protease(PC00081)	Homo sapiens	protein deubiquitination(GO:0016579)
22168	chrX:49012647-49012793	chrX	49012647	49012793	146	.		.
22273	chrX:100743430-100743576	chrX	100743430	100743576	146	ARMCX4	2	+	HUMAN|HGNC=28615|UniProtKB=Q5H9R4	ARMCX4	Armadillo repeat-containing X-linked protein 4;ARMCX4;ortholog	ARMADILLO REPEAT-CONTAINING X-LINKED PROTEIN 4 (PTHR47081:SF1)		Homo sapiens
22435	chrY:9217241-9217387	chrY	9217241	9217387	146	TSPY8	6	+	HUMAN|HGNC=37471|UniProtKB=P0CW00	TSPY8	Testis-specific Y-encoded protein 8;TSPY8;ortholog	TESTIS-SPECIFIC Y-ENCODED PROTEIN 1-RELATED (PTHR11875:SF12)	chromatin/chromatin-binding, or -regulatory protein(PC00077)	Homo sapiens
673	chr1:71331371-71331516	chr1	71331371	71331516	145	PTGER3		-	HUMAN|HGNC=9595|UniProtKB=P43115	PTGER3	Prostaglandin E2 receptor EP3 subtype;PTGER3;ortholog	PROSTAGLANDIN E2 RECEPTOR EP3 SUBTYPE (PTHR11866:SF10)	G-protein coupled receptor(PC00021)	Homo sapiens	secretion(GO:0046903);regulation of cAMP-mediated signaling(GO:0043949);digestion(GO:0007586);negative regulation of transport(GO:0051051);activation of phospholipase C activity(GO:0007202);regulation of system process(GO:0044057);adenylate cyclase-activating G protein-coupled receptor signaling pathway(GO:0007189);phospholipase C-activating G protein-coupled receptor signaling pathway(GO:0007200…	Gonadotropin-releasing hormone receptor pathway->PG Rcs;;PI3 kinase pathway->GPCR;;;
4202	chr3:116728076-116728221	chr3	116728076	116728221	145	LSAMP		-	HUMAN|HGNC=6705|UniProtKB=Q13449	LSAMP	Limbic system-associated membrane protein;LSAMP;ortholog	LIMBIC SYSTEM-ASSOCIATED MEMBRANE PROTEIN (PTHR42757:SF22)	immunoglobulin(PC00123)	Homo sapiens
6406	chr5:137775370-137775515	chr5	137775370	137775515	145	REEP2		+	HUMAN|HGNC=17975|UniProtKB=Q9BRK0	REEP2	Receptor expression-enhancing protein 2;REEP2;ortholog	RECEPTOR EXPRESSION-ENHANCING PROTEIN 2 (PTHR12300:SF29)	membrane traffic protein(PC00150)	Homo sapiens	endoplasmic reticulum organization(GO:0007029)
6648	chr5:179013331-179013476	chr5	179013331	179013476	145	RUFY1		+	HUMAN|HGNC=19760|UniProtKB=Q96T51	RUFY1	RUN and FYVE domain-containing protein 1;RUFY1;ortholog	RUN AND FYVE DOMAIN-CONTAINING PROTEIN 1 (PTHR45956:SF4)		Homo sapiens	vesicle budding from membrane(GO:0006900);protein transport(GO:0015031);membrane invagination(GO:0010324);regulation of endocytosis(GO:0030100);endocytosis(GO:0006897)
7929	chr7:99752488-99752633	chr7	99752488	99752633	145	C7orf43	11	-
7964	chr7:100882941-100883086	chr7	100882941	100883086	145	FIS1	4	-	HUMAN|HGNC=21689|UniProtKB=Q9Y3D6	FIS1	Mitochondrial fission 1 protein;FIS1;ortholog	MITOCHONDRIAL FISSION 1 PROTEIN (PTHR13247:SF16)		Homo sapiens	apoptotic mitochondrial changes(GO:0008637);peroxisome organization(GO:0007031);autophagy of mitochondrion(GO:0000422);mitochondrial fission(GO:0000266)
8884	chr8:144566972-144567117	chr8	144566972	144567117	145	ZC3H3		-	HUMAN|HGNC=28972|UniProtKB=Q8IXZ2	ZC3H3	Zinc finger CCCH domain-containing protein 3;ZC3H3;ortholog	ZINC FINGER CCCH DOMAIN-CONTAINING PROTEIN 3 (PTHR46156:SF1)		Homo sapiens
10498	chr11:214350-214495	chr11	214350	214495	145	RIC8A	10	+	HUMAN|HGNC=29550|UniProtKB=Q9NPQ8	RIC8A	Synembryn-A;RIC8A;ortholog	SYNEMBRYN-A (PTHR12425:SF4)		Homo sapiens	G protein-coupled receptor signaling pathway(GO:0007186)
12807	chr12:122619625-122619770	chr12	122619625	122619770	145	MLXIP		+	HUMAN|HGNC=17055|UniProtKB=Q9HAP2	MLXIP	MLX-interacting protein;MLXIP;ortholog	MLX-INTERACTING PROTEIN (PTHR15741:SF23)	DNA-binding transcription factor(PC00218)	Homo sapiens	transcription by RNA polymerase II(GO:0006366);regulation of transcription by RNA polymerase II(GO:0006357)
12928	chr13:23251059-23251204	chr13	23251059	23251204	145	.		.
14224	chr14:47812144-47812289	chr14	47812144	47812289	145	MDGA2		-	HUMAN|HGNC=19835|UniProtKB=Q7Z553	MDGA2	MAM domain-containing glycosylphosphatidylinositol anchor protein 2;MDGA2;ortholog	MAM DOMAIN-CONTAINING GLYCOSYLPHOSPHATIDYLINOSITOL ANCHOR PROTEIN 2 (PTHR23282:SF137)		Homo sapiens
15747	chr16:843657-843802	chr16	843657	843802	145	CHTF18		+	HUMAN|HGNC=18435|UniProtKB=Q8WVB6	CHTF18	Chromosome transmission fidelity protein 18 homolog;CHTF18;ortholog	CHROMOSOME TRANSMISSION FIDELITY PROTEIN 18 HOMOLOG (PTHR23389:SF3)	DNA metabolism protein(PC00009)	Homo sapiens
16506	chr16:27861799-27861944	chr16	27861799	27861944	145	GSG1L		-	HUMAN|HGNC=28283|UniProtKB=Q6UXU4	GSG1L	Germ cell-specific gene 1-like protein;GSG1L;ortholog	GERM CELL-SPECIFIC GENE 1-LIKE PROTEIN (PTHR10671:SF35)	cytoskeletal protein(PC00085)	Homo sapiens
19627	chr19:6436330-6436475	chr19	6436330	6436475	145	SLC25A23	5	-	HUMAN|HGNC=19375|UniProtKB=Q9BV35	APC2,SLC25A23	Calcium-binding mitochondrial carrier protein SCaMC-3;SLC25A23;ortholog	CALCIUM-BINDING MITOCHONDRIAL CARRIER PROTEIN SCAMC-3 (PTHR24089:SF196)	mitochondrial carrier protein(PC00158)	Homo sapiens
20073	chr19:16004546-16004691	chr19	16004546	16004691	145	CYP4F2		-	HUMAN|HGNC=2645|UniProtKB=P78329	CYP4F2	Cytochrome P450 4F2;CYP4F2;ortholog	CYTOCHROME P450 4F2 (PTHR24291:SF158)	oxygenase(PC00177)	Homo sapiens	fatty acid catabolic process(GO:0009062);long-chain fatty acid metabolic process(GO:0001676);icosanoid metabolic process(GO:0006690);unsaturated fatty acid metabolic process(GO:0033559);organic hydroxy compound metabolic process(GO:1901615)
1661	chr2:676094-676238	chr2	676094	676238	144	TMEM18		-	HUMAN|HGNC=25257|UniProtKB=Q96B42	TMEM18,AC092159	Transmembrane protein 18;TMEM18;ortholog	TRANSMEMBRANE PROTEIN 18 (PTHR22593:SF2)		Homo sapiens
2425	chr2:109297424-109297568	chr2	109297424	109297568	144	LIMS1		+	HUMAN|HGNC=6616|UniProtKB=P48059	LIMS1	LIM and senescent cell antigen-like-containing domain protein 1;LIMS1;ortholog	LIM AND SENESCENT CELL ANTIGEN-LIKE-CONTAINING DOMAIN PROTEIN 1-RELATED (PTHR24210:SF11)	cell junction protein(PC00070)	Homo sapiens	integrin-mediated signaling pathway(GO:0007229);regulation of cell morphogenesis involved in differentiation(GO:0010769);substrate adhesion-dependent cell spreading(GO:0034446);positive regulation of cell development(GO:0010720);positive regulation of cell-substrate adhesion(GO:0010811);cell-cell adhesion(GO:0098609);positive regulation of signal transduction(GO:0009967);cell-cell junction organi…	Integrin signalling pathway->PINCH;;
4624	chr4:1713927-1714071	chr4	1713927	1714071	144	SLBP	1	-	HUMAN|HGNC=10904|UniProtKB=Q14493	SLBP	Histone RNA hairpin-binding protein;SLBP;ortholog	HISTONE RNA HAIRPIN-BINDING PROTEIN (PTHR17408:SF7)	RNA metabolism protein(PC00031)	Homo sapiens	mRNA 3'-end processing(GO:0031124);mRNA transport(GO:0051028)
5192	chr5:10237008-10237152	chr5	10237008	10237152	144	FAM173B		-
6592	chr5:175514114-175514258	chr5	175514114	175514258	144	FAM153B		+	HUMAN|HGNC=27323|UniProtKB=P0C7A2	FAM153B	Protein FAM153B;FAM153B;ortholog	PROTEIN FAM153A-RELATED (PTHR40712:SF2)		Homo sapiens
6629	chr5:177177909-177178053	chr5	177177909	177178053	144	FAM153A		-	HUMAN|HGNC=29940|UniProtKB=Q9UHL3	FAM153A	Protein FAM153A;FAM153A;ortholog	PROTEIN FAM153A-RELATED (PTHR40712:SF2)		Homo sapiens
6632	chr5:177459743-177459887	chr5	177459743	177459887	144	FAM153C		+
6810	chr6:13230425-13230569	chr6	13230425	13230569	144	PHACTR1		+	HUMAN|HGNC=20990|UniProtKB=Q9C0D0	PHACTR1	Phosphatase and actin regulator 1;PHACTR1;ortholog	PHOSPHATASE AND ACTIN REGULATOR 1 (PTHR12751:SF6)	phosphatase modulator(PC00184)	Homo sapiens	cell motility(GO:0048870);stress fiber assembly(GO:0043149)
6916	chr6:31978217-31978361	chr6	31978217	31978361	144	TNXA	6	-	HUMAN|HGNC=11975|UniProtKB=Q16473	TNXA	Putative tenascin-XA;TNXA;ortholog	TENASCIN-X-RELATED (PTHR46708:SF3)	extracellular matrix protein(PC00102)	Homo sapiens
7465	chr7:2685376-2685520	chr7	2685376	2685520	144	TTYH3		+	HUMAN|HGNC=22222|UniProtKB=Q9C0H2	TTYH3	Protein tweety homolog 3;TTYH3;ortholog	PROTEIN TWEETY HOMOLOG 3 (PTHR12424:SF4)	ion channel(PC00133)	Homo sapiens
7556	chr7:7471133-7471277	chr7	7471133	7471277	144	COL28A1		-	HUMAN|HGNC=22442|UniProtKB=Q2UY09	COL28A1	Collagen alpha-1(XXVIII) chain;COL28A1;ortholog	COLLAGEN ALPHA-1(XXVIII) CHAIN (PTHR24023:SF878)	extracellular matrix structural protein(PC00103)	Homo sapiens	extracellular matrix organization(GO:0030198)
8187	chr7:148724940-148725084	chr7	148724940	148725084	144	PDIA4		-	HUMAN|HGNC=30167|UniProtKB=P13667	PDIA4	Protein disulfide-isomerase A4;PDIA4;ortholog	PROTEIN DISULFIDE-ISOMERASE A4 (PTHR18929:SF210)	chaperone(PC00072)	Homo sapiens	protein folding(GO:0006457);response to endoplasmic reticulum stress(GO:0034976)
8460	chr8:22857191-22857335	chr8	22857191	22857335	144	PEBP4	1	-	HUMAN|HGNC=28319|UniProtKB=Q96S96	PEBP4	Phosphatidylethanolamine-binding protein 4;PEBP4;ortholog	PHOSPHATIDYLETHANOLAMINE-BINDING PROTEIN 4 (PTHR11362:SF70)	protease inhibitor(PC00191)	Homo sapiens		FGF signaling pathway->Raf-1 kinase inhibitor protein;;EGF receptor signaling pathway->Raf-1 kinase inhibitor protein;;;
8748	chr8:101669951-101670095	chr8	101669951	101670095	144	SNX31		-	HUMAN|HGNC=28605|UniProtKB=Q8N9S9	SNX31	Sorting nexin-31;SNX31;ortholog	SORTING NEXIN-31 (PTHR12431:SF15)	scaffold/adaptor protein(PC00226)	Homo sapiens	retrograde transport, endosome to plasma membrane(GO:1990126);intracellular protein transport(GO:0006886)
9349	chr9:131199463-131199607	chr9	131199463	131199607	144	CERCAM	13	+	HUMAN|HGNC=23723|UniProtKB=Q5T4B2	CERCAM	Inactive glycosyltransferase 25 family member 3;CERCAM;ortholog	INACTIVE GLYCOSYLTRANSFERASE 25 FAMILY MEMBER 3 (PTHR10730:SF9)	protein modifying enzyme(PC00260)	Homo sapiens
10935	chr11:44958710-44958854	chr11	44958710	44958854	144	TP53I11		-	HUMAN|HGNC=16842|UniProtKB=O14683	TP53I11	Tumor protein p53-inducible protein 11;TP53I11;ortholog	TUMOR PROTEIN P53-INDUCIBLE PROTEIN 11 (PTHR31584:SF1)		Homo sapiens
12320	chr12:53853583-53853727	chr12	53853583	53853727	144	PCBP2		+	HUMAN|HGNC=8648|UniProtKB=Q15366	PCBP2	Poly(rC)-binding protein 2;PCBP2;ortholog	POLY(RC)-BINDING PROTEIN 2 (PTHR10288:SF97)	RNA metabolism protein(PC00031)	Homo sapiens	RNA metabolic process(GO:0016070);regulation of RNA metabolic process(GO:0051252);regulation of gene expression(GO:0010468);gene expression(GO:0010467)
12772	chr12:120512246-120512390	chr12	120512246	120512390	144	CCDC64		+	HUMAN|HGNC=28095|UniProtKB=Q6ZP65	CCDC64	BICD family-like cargo adapter 1;BICDL1;ortholog	BICD FAMILY-LIKE CARGO ADAPTER 1 (PTHR32123:SF12)	membrane trafficking regulatory protein(PC00151)	Homo sapiens	vesicle transport along microtubule(GO:0047496)
12795	chr12:121788862-121789006	chr12	121788862	121789006	144	ANAPC5		-	HUMAN|HGNC=15713|UniProtKB=Q9UJX4	ANAPC5	Anaphase-promoting complex subunit 5;ANAPC5;ortholog	ANAPHASE-PROMOTING COMPLEX SUBUNIT 5 (PTHR12830:SF9)		Homo sapiens	proteasome-mediated ubiquitin-dependent protein catabolic process(GO:0043161);protein K11-linked ubiquitination(GO:0070979);regulation of mitotic metaphase/anaphase transition(GO:0030071);positive regulation of mitotic nuclear division(GO:0045840);metaphase/anaphase transition of mitotic cell cycle(GO:0007091);mitotic sister chromatid separation(GO:0051306)
14185	chr14:35098663-35098807	chr14	35098663	35098807	144	SNX6		-	HUMAN|HGNC=14970|UniProtKB=Q9UNH7	SNX6	Sorting nexin-6;SNX6;ortholog	SORTING NEXIN-6 (PTHR45850:SF4)	scaffold/adaptor protein(PC00226)	Homo sapiens
16126	chr16:2588619-2588763	chr16	2588619	2588763	144	PDPK1		+	HUMAN|HGNC=8816|UniProtKB=O15530	PDPK1,PDK1	3-phosphoinositide-dependent protein kinase 1;PDPK1;ortholog	3-PHOSPHOINOSITIDE-DEPENDENT PROTEIN KINASE 1-RELATED (PTHR24356:SF163)	non-receptor serine/threonine protein kinase(PC00167)	Homo sapiens	peptidyl-serine phosphorylation(GO:0018105);intracellular signal transduction(GO:0035556)	CCKR signaling map->PDPK1;;Insulin/IGF pathway-protein kinase B signaling cascade->3-phosphoinositide-dependent protein kinase 1 and 2;;PI3 kinase pathway->Activated p110;;Interleukin signaling pathway->3-phosphoinositide-dependent protein kinase 1 and 2;;p53 pathway feedback loops 2->3-phosphoinositide-dependent protein kinase 1 and 2;;Inflammation mediated by chemokine and cytokine signaling pa…
[truncated: 21,079 more rows]

## Sheet: available in v8, not in v7
	Coordinates for IGV	chr	start	end	Length	gene	nwm	strand	Gene ID	Mapped IDs	Gene Symbol	PANTHER Family/Subfamily	PANTHER Protein Class	Species	PANTHER GO-Slim Biological Process	Pathway
[truncated: 2,506 more rows]
